# Supplementary material for: (6S,7S,8R,8aS)-6-Ethyl­perhydro­indolizine-7,8-diol
Source: Acta Crystallogr Sect E Struct Rep Online. 2010 Jun 16;66(Pt 7):o1666. doi: 10.1107/S1600536810021240 (PMC3006912; doi:10.1107/S1600536810021240)
Supplement: Supplementary file 1 [file e-66-o1666-sup1.cif]

##############################################################################
###                                                                        ###
###        Electronic paper (Acta Crystallographica Section E)             ###
###                                                                        ###
##############################################################################
#                                                                            #
# This CIF contains the data in a paper accepted for publication in Acta     #
# Crystallographica Section E. It conforms to the requirements of Notes      #
# for Authors for Section E, and has been peer reviewed under the auspices   #
# of the IUCr Commission on Journals.                                        #
#                                                                            #
# Full details of the Crystallographic Information File format               #
# are given in the paper "The Crystallographic Information File (CIF):       #
# a New Standard Archive File for Crystallography" by S. R. Hall, F. H.      #
# Allen and I. D. Brown [Acta Cryst. (1991), A47, 655-685].                  #
#                                                                            #
# The current version of the core CIF dictionary is obtainable from          #
# ftp://ftp.iucr.org/pub/cif_core.dic. The current version number is 2.4.    #
#                                                                            #
# Software is freely available for graphical display of the structure(s) in  #
# this CIF.  For information consult the CIF home page http://www.iucr.org/  #
# cif/home.html                                                              #
#                                                                            #
# This file may be used for bona fide research purposes within the           #
# scientific community so long as proper attribution is given to the journal # 
# article from which it was obtained.                                        #
#                                                                            #
##############################################################################
                                             
data_I
_audit_creation_method     SHELXL-97
_chemical_name_systematic
;
(6<i>S</i>,7<i>S</i>,8<i>R</i>,8a<i>S</i>)-6-Ethylperhydroindolizine-7,8-diol
;
_chemical_name_common     ?
_chemical_formula_moiety     'C10 H19 N O2'
_chemical_formula_sum     'C10 H19 N O2'
_chemical_formula_iupac     'C10 H19 N O2'
_chemical_formula_weight     185.26
_chemical_melting_point     ?
_symmetry_cell_setting     orthorhombic
_symmetry_space_group_name_H-M     'P 21 21 21'
_symmetry_space_group_name_Hall     'P 2ac 2ab'
loop_
    _symmetry_equiv_pos_as_xyz
    'x, y, z'
    '-x+1/2, -y, z+1/2'
    'x+1/2, -y+1/2, -z'
    '-x, y+1/2, -z+1/2'
_cell_length_a     7.20849(17)
_cell_length_b     8.83039(19)
_cell_length_c     15.6656(4)
_cell_angle_alpha     90.00
_cell_angle_beta     90.00
_cell_angle_gamma     90.00
_cell_volume     997.18(4)
_cell_formula_units_Z     4
_cell_measurement_reflns_used     17389
_cell_measurement_theta_min     3.4686
_cell_measurement_theta_max     29.4504
_cell_measurement_temperature     298(2)
_exptl_crystal_description     prism
_exptl_crystal_colour     white
_exptl_crystal_size_max     0.51
_exptl_crystal_size_mid     0.29
_exptl_crystal_size_min     0.09
_exptl_crystal_density_diffrn     1.234
_exptl_crystal_density_meas     ?
_exptl_crystal_density_method     'not measured'
_exptl_crystal_F_000     408
_exptl_absorpt_coefficient_mu     0.085
_exptl_absorpt_correction_type     analytical
_exptl_absorpt_process_details     '(Clark & Reid, 1995)'
_exptl_absorpt_correction_T_min     0.950
_exptl_absorpt_correction_T_max     0.992
_exptl_special_details
;
(face-indexed; Oxford Diffraction, 2006)
;
_diffrn_ambient_temperature     298(2)
_diffrn_radiation_type     MoK\a
_diffrn_radiation_wavelength     0.71073
_diffrn_radiation_source     'fine-focus sealed tube'
_diffrn_radiation_monochromator     graphite
_diffrn_measurement_device_type     'Oxford Diffraction Gemini R CCD'
_diffrn_measurement_method
;
Rotation method data acquisition using \w and \f scans
;
_diffrn_detector_area_resol_mean     10.4340
_diffrn_reflns_number     26407
_diffrn_reflns_av_R_equivalents     0.0229
_diffrn_reflns_av_sigmaI/netI     0.0120
_diffrn_reflns_theta_min     3.48
_diffrn_reflns_theta_max     29.51
_diffrn_reflns_theta_full     29.51
_diffrn_measured_fraction_theta_max     0.985
_diffrn_measured_fraction_theta_full     0.985
_diffrn_reflns_limit_h_min     -9
_diffrn_reflns_limit_h_max     9
_diffrn_reflns_limit_k_min     -11
_diffrn_reflns_limit_k_max     12
_diffrn_reflns_limit_l_min     -21
_diffrn_reflns_limit_l_max     20
_diffrn_standards_number     0
_diffrn_standards_interval_count     .
_diffrn_standards_interval_time     .
_diffrn_standards_decay_%     0
_refine_special_details
;
Refinement of <i>F</i>^2^ against ALL reflections. The weighted <i>R</i>-factor
wR and goodness of fit <i>S</i> are based on <i>F</i>^2^, conventional
<i>R</i>-factors <i>R</i> are based on <i>F</i>, with <i>F</i> set to zero for
negative <i>F</i>^2^. The threshold expression of <i>F</i>^2^ >
\s(<i>F</i>^2^) is used only for calculating <i>R</i>-factors(gt) etc. and is
not relevant to the choice of reflections for refinement. <i>R</i>-factors
based on <i>F</i>^2^ are statistically about twice as large as those based on
<i>F</i>, and <i>R</i>- factors based on ALL data will be even larger.
;
_reflns_number_total     1554
_reflns_number_gt     1371
_reflns_threshold_expression     I>2sigma(I)
_refine_ls_structure_factor_coef     Fsqd
_refine_ls_matrix_type     full
_refine_ls_R_factor_all     0.0401
_refine_ls_R_factor_gt     0.0350
_refine_ls_wR_factor_gt     0.0969
_refine_ls_wR_factor_ref     0.0988
_refine_ls_goodness_of_fit_ref     1.069
_refine_ls_restrained_S_all     1.069
_refine_ls_number_reflns     1554
_refine_ls_number_parameters     124
_refine_ls_number_restraints     0
_refine_ls_hydrogen_treatment     mixed
_refine_ls_weighting_scheme     calc
_refine_ls_weighting_details
         'calc w=1/[\s^2^(Fo^2^)+(0.0669P)^2^+0.0442P] where P=(Fo^2^+2Fc^2^)/3'
_atom_sites_solution_hydrogens     geom
_atom_sites_solution_primary     direct
_atom_sites_solution_secondary     difmap
_refine_ls_shift/su_max     0.000
_refine_ls_shift/su_mean     0.000
_refine_diff_density_max     0.173
_refine_diff_density_min     -0.182
_refine_ls_extinction_method     none
_refine_ls_extinction_coef     ?
loop_
    _atom_type_symbol
    _atom_type_description
    _atom_type_scat_dispersion_real
    _atom_type_scat_dispersion_imag
    _atom_type_scat_source
    'C' 'C' 0.0033 0.0000
                         'International Tables Vol C Tables 4.2.6.8 and 6.1.1.4'
    'H' 'H' 0.0000 0.0000
                         'International Tables Vol C Tables 4.2.6.8 and 6.1.1.4'
    'N' 'N' 0.0061 0.0000
                         'International Tables Vol C Tables 4.2.6.8 and 6.1.1.4'
    'O' 'O' 0.0106 0.0000
                         'International Tables Vol C Tables 4.2.6.8 and 6.1.1.4'
_computing_data_collection
;
<i>CrysAlis CCD</i> (Oxford Diffraction, 2006)
;
_computing_cell_refinement
;
<i>CrysAlis RED</i> (Oxford Diffraction, 2006)
;
_computing_data_reduction
;
<i>CrysAlis RED</i> (Oxford Diffraction, 2006)
;
_computing_structure_solution     '<i>SHELXS97</i> (Sheldrick, 2008)'
_computing_structure_refinement     '<i>SHELXL97</i> (Sheldrick, 2008)'
_computing_molecular_graphics     '<i>DIAMOND</i> (Brandenburg, 2001)'
_computing_publication_material
    '<i>enCIFer</i> (Allen <i>et al.</i>,  2004) and <i>PLATON</i> (Spek, 2009)'
loop_
    _atom_site_type_symbol
    _atom_site_label
    _atom_site_fract_x
    _atom_site_fract_y
    _atom_site_fract_z
    _atom_site_U_iso_or_equiv
    _atom_site_adp_type
    _atom_site_calc_flag
    _atom_site_refinement_flags
    _atom_site_occupancy
    _atom_site_disorder_assembly
    _atom_site_disorder_group
    C C2 0.3886(2) 0.5154(2) 0.85244(11) 0.0478(4) Uani d . 1 . .
    H H2B 0.2624 0.5248 0.8732 0.057 Uiso calc R 1 . .
    H H2A 0.4043 0.4161 0.8270 0.057 Uiso calc R 1 . .
    C C3 0.4326(2) 0.6396(3) 0.78828(12) 0.0544(5) Uani d . 1 . .
    H H3B 0.3442 0.7220 0.7931 0.065 Uiso calc R 1 . .
    H H3A 0.4284 0.6003 0.7305 0.065 Uiso calc R 1 . .
    C C4 0.6291(2) 0.6945(2) 0.81031(10) 0.0424(4) Uani d . 1 . .
    H H4B 0.7087 0.6928 0.7604 0.051 Uiso calc R 1 . .
    H H4A 0.6266 0.7964 0.8334 0.051 Uiso calc R 1 . .
    C C5 0.69456(19) 0.58078(16) 0.87717(9) 0.0311(3) Uani d . 1 . .
    H H5A 0.7393 0.4907 0.8470 0.037 Uiso calc R 1 . .
    C C6 0.84249(18) 0.62711(14) 0.94069(9) 0.0277(3) Uani d . 1 . .
    H H6A 0.9566 0.6503 0.9093 0.033 Uiso calc R 1 . .
    C C7 0.8790(2) 0.49092(15) 0.99892(9) 0.0314(3) Uani d . 1 . .
    H H7A 0.9272 0.4098 0.9624 0.038 Uiso calc R 1 . .
    C C8 0.7028(2) 0.42864(16) 1.04186(10) 0.0346(3) Uani d . 1 . .
    H H8A 0.7353 0.3283 1.0640 0.042 Uiso calc R 1 . .
    C C9 0.5529(2) 0.40321(17) 0.97423(11) 0.0393(4) Uani d . 1 . .
    H H9B 0.5893 0.3199 0.9375 0.047 Uiso calc R 1 . .
    H H9A 0.4376 0.3756 1.0021 0.047 Uiso calc R 1 . .
    C C10 0.6369(2) 0.52143(19) 1.11850(10) 0.0401(4) Uani d . 1 . .
    H H10B 0.7403 0.5354 1.1573 0.048 Uiso calc R 1 . .
    H H10A 0.5987 0.6207 1.0987 0.048 Uiso calc R 1 . .
    C C11 0.4772(3) 0.4499(3) 1.16706(12) 0.0624(6) Uani d . 1 . .
    H H11C 0.4429 0.5140 1.2140 0.075 Uiso calc R 1 . .
    H H11B 0.5147 0.3527 1.1884 0.075 Uiso calc R 1 . .
    H H11A 0.3730 0.4377 1.1295 0.075 Uiso calc R 1 . .
    N N1 0.52295(16) 0.53891(14) 0.92216(8) 0.0319(3) Uani d . 1 . .
    O O1 0.78542(14) 0.75959(11) 0.98549(6) 0.0301(2) Uani d . 1 . .
    H H1A 0.869(3) 0.7981(19) 1.0102(12) 0.036 Uiso d . 1 . .
    O O12 1.01533(16) 0.51868(14) 1.06187(8) 0.0450(3) Uani d . 1 . .
    H H12A 1.085(3) 0.582(2) 1.0417(14) 0.054 Uiso d . 1 . .
loop_
    _atom_site_aniso_label
    _atom_site_aniso_U_11
    _atom_site_aniso_U_22
    _atom_site_aniso_U_33
    _atom_site_aniso_U_12
    _atom_site_aniso_U_13
    _atom_site_aniso_U_23
    C2 0.0338(7) 0.0584(10) 0.0512(9) -0.0026(8) -0.0100(7) -0.0214(8)
    C3 0.0466(9) 0.0696(12) 0.0471(9) 0.0076(9) -0.0156(8) -0.0088(9)
    C4 0.0475(9) 0.0487(8) 0.0310(7) 0.0031(8) -0.0053(7) -0.0016(6)
    C5 0.0280(6) 0.0318(6) 0.0334(6) 0.0016(6) 0.0015(5) -0.0074(5)
    C6 0.0237(6) 0.0254(6) 0.0341(6) -0.0005(5) 0.0016(5) -0.0009(5)
    C7 0.0242(6) 0.0264(6) 0.0437(8) 0.0013(5) 0.0007(5) 0.0006(5)
    C8 0.0282(7) 0.0241(6) 0.0515(8) 0.0003(6) 0.0022(6) 0.0072(6)
    C9 0.0323(7) 0.0281(7) 0.0575(9) -0.0072(6) 0.0030(7) -0.0038(6)
    C10 0.0360(7) 0.0458(8) 0.0385(7) 0.0043(7) 0.0019(6) 0.0102(6)
    C11 0.0378(8) 0.0995(16) 0.0500(9) 0.0001(10) 0.0066(8) 0.0219(11)
    N1 0.0242(5) 0.0326(6) 0.0387(6) -0.0031(5) -0.0028(5) -0.0084(5)
    O1 0.0274(5) 0.0244(4) 0.0385(5) -0.0001(4) -0.0056(4) -0.0038(4)
    O12 0.0305(6) 0.0498(7) 0.0548(7) -0.0060(5) -0.0097(5) 0.0156(6)
_geom_special_details
;
All esds (except the esd in the dihedral angle between two l.s. planes) are
estimated using the full covariance matrix. The cell esds are taken into
account individually in the estimation of esds in distances, angles and
torsion angles; correlations between esds in cell parameters are only used
when they are defined by crystal symmetry. An approximate (isotropic)
treatment of cell esds is used for estimating esds involving l.s. planes.
;
loop_
    _geom_bond_atom_site_label_1
    _geom_bond_atom_site_label_2
    _geom_bond_site_symmetry_2
    _geom_bond_distance
    _geom_bond_publ_flag
    C2 N1 . 1.4742(18) ?
    C2 C3 . 1.521(3) ?
    C2 H2B . 0.9700 ?
    C2 H2A . 0.9700 ?
    C3 C4 . 1.536(2) ?
    C3 H3B . 0.9700 ?
    C3 H3A . 0.9700 ?
    C4 C5 . 1.526(2) ?
    C4 H4B . 0.9700 ?
    C4 H4A . 0.9700 ?
    C5 N1 . 1.4710(17) ?
    C5 C6 . 1.5148(18) ?
    C5 H5A . 0.9800 ?
    C6 O1 . 1.4250(16) ?
    C6 C7 . 1.5322(18) ?
    C6 H6A . 0.9800 ?
    C7 O12 . 1.4137(18) ?
    C7 C8 . 1.5386(19) ?
    C7 H7A . 0.9800 ?
    C8 C10 . 1.529(2) ?
    C8 C9 . 1.530(2) ?
    C8 H8A . 0.9800 ?
    C9 N1 . 1.465(2) ?
    C9 H9B . 0.9700 ?
    C9 H9A . 0.9700 ?
    C10 C11 . 1.518(2) ?
    C10 H10B . 0.9700 ?
    C10 H10A . 0.9700 ?
    C11 H11C . 0.9600 ?
    C11 H11B . 0.9600 ?
    C11 H11A . 0.9600 ?
    O1 H1A . 0.79(2) ?
    O12 H12A . 0.82(2) ?
loop_
    _geom_angle_atom_site_label_1
    _geom_angle_atom_site_label_2
    _geom_angle_atom_site_label_3
    _geom_angle_site_symmetry_1
    _geom_angle_site_symmetry_3
    _geom_angle
    _geom_angle_publ_flag
    N1 C2 C3 . . 104.54(13) ?
    N1 C2 H2B . . 110.8 ?
    C3 C2 H2B . . 110.8 ?
    N1 C2 H2A . . 110.8 ?
    C3 C2 H2A . . 110.8 ?
    H2B C2 H2A . . 108.9 ?
    C2 C3 C4 . . 105.74(14) ?
    C2 C3 H3B . . 110.6 ?
    C4 C3 H3B . . 110.6 ?
    C2 C3 H3A . . 110.6 ?
    C4 C3 H3A . . 110.6 ?
    H3B C3 H3A . . 108.7 ?
    C5 C4 C3 . . 103.41(15) ?
    C5 C4 H4B . . 111.1 ?
    C3 C4 H4B . . 111.1 ?
    C5 C4 H4A . . 111.1 ?
    C3 C4 H4A . . 111.1 ?
    H4B C4 H4A . . 109.0 ?
    N1 C5 C6 . . 110.19(11) ?
    N1 C5 C4 . . 103.54(12) ?
    C6 C5 C4 . . 119.40(13) ?
    N1 C5 H5A . . 107.7 ?
    C6 C5 H5A . . 107.7 ?
    C4 C5 H5A . . 107.7 ?
    O1 C6 C5 . . 110.00(11) ?
    O1 C6 C7 . . 113.62(11) ?
    C5 C6 C7 . . 107.46(11) ?
    O1 C6 H6A . . 108.5 ?
    C5 C6 H6A . . 108.5 ?
    C7 C6 H6A . . 108.5 ?
    O12 C7 C6 . . 113.49(11) ?
    O12 C7 C8 . . 109.31(11) ?
    C6 C7 C8 . . 113.52(12) ?
    O12 C7 H7A . . 106.7 ?
    C6 C7 H7A . . 106.7 ?
    C8 C7 H7A . . 106.7 ?
    C10 C8 C9 . . 113.74(12) ?
    C10 C8 C7 . . 114.10(12) ?
    C9 C8 C7 . . 109.43(12) ?
    C10 C8 H8A . . 106.3 ?
    C9 C8 H8A . . 106.3 ?
    C7 C8 H8A . . 106.3 ?
    N1 C9 C8 . . 111.68(11) ?
    N1 C9 H9B . . 109.3 ?
    C8 C9 H9B . . 109.3 ?
    N1 C9 H9A . . 109.3 ?
    C8 C9 H9A . . 109.3 ?
    H9B C9 H9A . . 107.9 ?
    C11 C10 C8 . . 113.97(15) ?
    C11 C10 H10B . . 108.8 ?
    C8 C10 H10B . . 108.8 ?
    C11 C10 H10A . . 108.8 ?
    C8 C10 H10A . . 108.8 ?
    H10B C10 H10A . . 107.7 ?
    C10 C11 H11C . . 109.5 ?
    C10 C11 H11B . . 109.5 ?
    H11C C11 H11B . . 109.5 ?
    C10 C11 H11A . . 109.5 ?
    H11C C11 H11A . . 109.5 ?
    H11B C11 H11A . . 109.5 ?
    C9 N1 C5 . . 110.39(11) ?
    C9 N1 C2 . . 113.21(12) ?
    C5 N1 C2 . . 103.45(11) ?
    C6 O1 H1A . . 112.0(13) ?
    C7 O12 H12A . . 106.1(15) ?
loop_
    _geom_torsion_atom_site_label_1
    _geom_torsion_atom_site_label_2
    _geom_torsion_atom_site_label_3
    _geom_torsion_atom_site_label_4
    _geom_torsion_site_symmetry_1
    _geom_torsion_site_symmetry_2
    _geom_torsion_site_symmetry_3
    _geom_torsion_site_symmetry_4
    _geom_torsion
    _geom_torsion_publ_flag
    N1 C2 C3 C4 . . . . 18.32(17) ?
    C2 C3 C4 C5 . . . . 8.30(17) ?
    C3 C4 C5 N1 . . . . -32.09(15) ?
    C3 C4 C5 C6 . . . . -154.99(13) ?
    N1 C5 C6 O1 . . . . -63.72(14) ?
    C4 C5 C6 O1 . . . . 55.85(16) ?
    N1 C5 C6 C7 . . . . 60.44(14) ?
    C4 C5 C6 C7 . . . . -179.99(12) ?
    O1 C6 C7 O12 . . . . -58.02(16) ?
    C5 C6 C7 O12 . . . . -179.95(11) ?
    O1 C6 C7 C8 . . . . 67.60(15) ?
    C5 C6 C7 C8 . . . . -54.33(14) ?
    O12 C7 C8 C10 . . . . 49.50(16) ?
    C6 C7 C8 C10 . . . . -78.32(15) ?
    O12 C7 C8 C9 . . . . 178.22(11) ?
    C6 C7 C8 C9 . . . . 50.40(15) ?
    C10 C8 C9 N1 . . . . 76.70(16) ?
    C7 C8 C9 N1 . . . . -52.21(16) ?
    C9 C8 C10 C11 . . . . 60.38(17) ?
    C7 C8 C10 C11 . . . . -173.12(12) ?
    C8 C9 N1 C5 . . . . 60.58(15) ?
    C8 C9 N1 C2 . . . . 176.00(12) ?
    C6 C5 N1 C9 . . . . -65.22(14) ?
    C4 C5 N1 C9 . . . . 165.98(11) ?
    C6 C5 N1 C2 . . . . 173.37(12) ?
    C4 C5 N1 C2 . . . . 44.57(14) ?
    C3 C2 N1 C9 . . . . -158.49(13) ?
    C3 C2 N1 C5 . . . . -39.00(16) ?
loop_
    _geom_hbond_atom_site_label_D
    _geom_hbond_atom_site_label_H
    _geom_hbond_atom_site_label_A
    _geom_hbond_site_symmetry_A
    _geom_hbond_distance_DH
    _geom_hbond_distance_HA
    _geom_hbond_distance_DA
    _geom_hbond_angle_DHA
    O1 H1A N1 3_567 0.79(2) 2.104(19) 2.8619(16) 160.2(18)
    O12 H12A O1 3_567 0.82(2) 2.05(2) 2.8591(15) 169(2)
data_global
_journal_date_recd_electronic     2010-05-19
_journal_date_accepted     2010-06-03
_journal_name_full     'Acta Crystallographica, Section E'
_journal_year     2010
_journal_volume     66
_journal_issue      7
_journal_page_first     o1666
_journal_page_last     o1666
_journal_paper_category     QO
_journal_coeditor_code     IS2552
_publ_contact_author_name     "Dr Viktor Vr\'abel"
_publ_contact_author_address
;
Institute of Analytical Chemistry
Faculty of Chemical and Food Technology
Slovak Technical University
Radlinsk\'eho 9
SK-812 37 Bratislava
Slovak Republic
;
_publ_contact_author_email     viktor.vrabel@stuba.sk
_publ_contact_author_fax     ?
_publ_contact_author_phone     '00421 02 59325285'
_publ_section_title
;
(6<i>S</i>,7<i>S</i>,8<i>R</i>,8a<i>S</i>)-6-Ethylperhydroindolizine-7,8-diol
;
loop_
    _publ_author_name
    _publ_author_address
    "\<Svorc, \<Lubom\'ir"
;
Institute of Analytical Chemistry
Faculty of Chemical and Food Technology
Slovak Technical University
Radlinsk\'eho 9
SK-812 37 Bratislava
Slovak Republic 81237
;
    "Vr\'abel, Viktor"
;
Institute of Analytical Chemistry
Faculty of Chemical and Food Technology
Slovak Technical University
Radlinsk\'eho 9
SK-812 37 Bratislava
Slovak Republic 81237
;
    "\<Z\'u\<ziov\'a, Jozef\'ina"
;
Institute of Organic Chemistry, Catalysis and Petrochemistry
Faculty of Chemical and Food Technology
Slovak Technical University
Radlinsk\'eho 9
SK-812 37 Bratislava
Slovak Republic 81237
;
    "Marchal\'in, \<Stefan"
;
Institute of Organic Chemistry, Catalysis and Petrochemistry
Faculty of Chemical and Food Technology
Slovak Technical University
Radlinsk\'eho 9
SK-812 37 Bratislava
Slovak Republic 81237
;
    "Jozef Ko\<z\'i\<sek"
;
Institute of Physical Chemistry and Chemical Physics
Faculty of Chemical and Food Technology
Slovak Technical University
Radlinsk\'eho 9
Bratislava
Slovak Republic 81237
;
