# Supplementary material for: (6S,7S,8R,8aS)-6-Ethyl­perhydro­indolizine-7,8-diol
Source: Acta Crystallogr Sect E Struct Rep Online. 2010 Jun 16;66(Pt 7):o1666. doi: 10.1107/S1600536810021240 (PMC3006912; doi:10.1107/S1600536810021240)
Supplement: Supplementary file 2 [file e-66-o1666-Isup2.hkl]

# 
# h,k,l, Fc-squared, Fo-squared, sigma(Fo-squared) and status flag 
# 
data_I
_shelx_title ' EXP_546 IN P2(1)2(1)2(1)' 
_shelx_refln_list_code          4 
_shelx_F_calc_maximum      102.82 
_exptl_crystal_F_000       408.00 
_reflns_d_resolution_high  0.7214 
 
loop_ 
 _symmetry_equiv_pos_as_xyz 
 'x, y, z' 
 '-x+1/2, -y, z+1/2' 
 'x+1/2, -y+1/2, -z' 
 '-x, y+1/2, -z+1/2' 
 
_cell_length_a     7.2085 
_cell_length_b     8.8304 
_cell_length_c    15.6656 
_cell_angle_alpha  90.000 
_cell_angle_beta   90.000 
_cell_angle_gamma  90.000 
 
_shelx_F_squared_multiplier     1.000 
 
loop_ 
 _refln_index_h 
 _refln_index_k 
 _refln_index_l 
 _refln_F_squared_calc 
 _refln_F_squared_meas 
 _refln_F_squared_sigma 
 _refln_observed_status 
   2   0   0      989.86      943.36      6.22 o 
   4   0   0       28.01       34.46      0.43 o 
   6   0   0      137.54      149.26      1.49 o 
   8   0   0       20.15       21.91      1.07 o 
   1   1   0     4176.65     3498.55     18.78 o 
   2   1   0      221.17      207.93      1.16 o 
   3   1   0      126.23      120.86      0.73 o 
   4   1   0       47.12       46.83      0.45 o 
   5   1   0      188.55      193.97      1.01 o 
   6   1   0      148.25      143.95      0.90 o 
   7   1   0       23.12       23.58      0.51 o 
   8   1   0       15.53       16.71      1.01 o 
   9   1   0        0.46        1.74      1.46 o 
   0   2   0    10570.94     7899.98     74.33 o 
   1   2   0       38.49       33.45      0.35 o 
   2   2   0     3179.90     2966.56     14.03 o 
   3   2   0       83.61       85.08      0.61 o 
   4   2   0       27.73       31.02      0.40 o 
   5   2   0       56.37       60.83      0.55 o 
   6   2   0      138.03      130.31      0.89 o 
   7   2   0        2.93        2.71      0.47 o 
   8   2   0       65.56       67.46      1.37 o 
   9   2   0       13.57       11.56      1.55 o 
   1   3   0        2.81        3.62      0.37 o 
   2   3   0        3.02        1.67      0.27 o 
   3   3   0       15.77       14.85      0.31 o 
   4   3   0       62.88       64.70      0.70 o 
   5   3   0        0.36        1.27      0.43 o 
   6   3   0       70.32       69.79      0.79 o 
   7   3   0        5.86        6.14      0.79 o 
   8   3   0        1.32        1.24      1.08 o 
   9   3   0        0.44        2.61      1.65 o 
   0   4   0     1306.16     1309.41      4.42 o 
   1   4   0      128.86      126.70      0.92 o 
   2   4   0        0.48        0.28      0.24 o 
   3   4   0       10.74        9.84      0.34 o 
   4   4   0       39.92       40.57      0.42 o 
   5   4   0       16.05       13.67      0.46 o 
   6   4   0        7.05        6.89      0.54 o 
   7   4   0       12.77       11.70      0.98 o 
   8   4   0      179.65      177.16      2.18 o 
   9   4   0        0.06       -0.43      2.16 o 
   1   5   0       99.30      105.64      0.62 o 
   2   5   0      131.14      117.54      0.67 o 
   3   5   0       58.93       57.41      0.49 o 
   4   5   0      170.58      166.53      0.81 o 
   5   5   0       68.06       68.49      0.60 o 
   6   5   0        2.88        2.20      0.74 o 
   7   5   0       95.46       93.56      1.53 o 
   8   5   0      129.17      129.52      2.22 o 
   9   5   0       18.40       18.97      3.59 o 
   0   6   0        0.65       -0.01      0.34 o 
   1   6   0      164.01      147.80      1.41 o 
   2   6   0      392.09      394.70      1.40 o 
   3   6   0      215.76      209.98      1.19 o 
   4   6   0      216.41      207.72      1.55 o 
   5   6   0        7.87        9.51      0.52 o 
   6   6   0        0.06        0.28      0.97 o 
   7   6   0       28.78       31.63      1.24 o 
   1   7   0        4.34        4.66      0.24 o 
   2   7   0      263.09      259.43      1.07 o 
   3   7   0        0.12       -0.01      0.43 o 
   4   7   0        1.08        1.79      0.63 o 
   5   7   0       59.18       55.23      1.00 o 
   6   7   0       25.35       27.45      1.21 o 
   7   7   0       25.49       25.25      1.40 o 
   0   8   0      111.12      107.93      1.30 o 
   1   8   0       56.86       61.04      0.92 o 
   2   8   0        0.04        0.03      0.58 o 
   3   8   0        4.50        4.60      0.58 o 
   4   8   0       32.70       32.59      1.00 o 
   5   8   0       37.84       35.38      1.41 o 
   6   8   0        4.25        3.00      1.13 o 
   7   8   0        0.97       -1.21      2.48 o 
   1   9   0        1.52        2.67      0.82 o 
   2   9   0        9.83        9.23      0.81 o 
   3   9   0       42.39       42.43      1.12 o 
   4   9   0       52.41       54.60      1.18 o 
   5   9   0       15.10       12.74      1.32 o 
   6   9   0        1.27        6.80      3.94 o 
   0  10   0        5.96        6.32      1.23 o 
   1  10   0        8.59        8.25      0.90 o 
   2  10   0        9.87       10.38      1.08 o 
   3  10   0        1.21        0.88      0.93 o 
   4  10   0       50.77       48.64      1.86 o 
   1  11   0       25.92       25.98      1.21 o 
   2  11   0       10.18        9.82      1.52 o 
   3  11   0        0.00       -1.91      1.91 o 
   1  12   0        0.14        1.49      2.81 o 
   2   0   1       30.66       25.65      0.34 o 
   3   0   1        5.91        4.81      0.25 o 
   4   0   1      151.50      150.93      0.80 o 
   5   0   1       30.71       33.31      0.40 o 
   6   0   1      247.82      237.43      2.02 o 
   7   0   1       10.69       12.04      0.65 o 
   8   0   1       43.50       45.92      0.95 o 
   9   0   1        3.59        3.67      1.23 o 
   1   1   1     1539.86     1442.74      3.91 o 
   2   1   1     1215.14     1181.03      4.76 o 
   3   1   1      144.23      148.53      0.40 o 
   4   1   1        9.11       11.42      0.24 o 
   5   1   1      127.17      121.83      0.52 o 
   6   1   1      115.41      109.15      0.55 o 
   7   1   1       95.73       91.15      0.63 o 
   8   1   1        9.53        9.75      0.61 o 
   9   1   1        0.56        0.62      1.06 o 
   0   2   1     3752.87     3401.25     23.03 o 
   1   2   1       14.22       14.62      0.23 o 
   2   2   1      128.39      127.19      0.52 o 
   3   2   1      131.82      151.73      0.56 o 
   4   2   1      142.94      126.59      0.55 o 
   5   2   1      175.90      173.77      0.72 o 
   6   2   1      612.82      599.93      2.06 o 
   7   2   1       14.32       16.75      0.38 o 
   8   2   1        7.76        7.90      0.72 o 
   9   2   1       14.12       14.67      1.12 o 
   0   3   1      354.00      349.64      1.14 o 
   1   3   1       57.41       60.83      0.46 o 
   2   3   1      383.95      429.32      1.17 o 
   3   3   1      253.65      266.74      0.86 o 
   4   3   1      103.25       91.51      0.51 o 
   5   3   1        8.31        8.67      0.32 o 
   6   3   1      194.15      186.43      0.82 o 
   7   3   1       20.56       19.41      0.55 o 
   8   3   1       24.79       25.98      0.91 o 
   9   3   1       15.85       19.02      1.34 o 
   0   4   1        1.26        2.26      0.32 o 
   1   4   1        4.68        3.93      0.23 o 
   2   4   1       72.26       66.18      0.33 o 
   3   4   1       14.45       17.96      0.24 o 
   4   4   1      118.78      128.51      0.55 o 
   5   4   1        1.51        1.44      0.29 o 
   6   4   1       16.22       14.69      0.48 o 
   7   4   1       25.74       24.39      0.75 o 
   8   4   1      141.27      149.07      1.50 o 
   9   4   1        4.54        5.09      1.35 o 
   0   5   1      351.74      330.45      1.12 o 
   1   5   1      116.43      114.24      0.46 o 
   2   5   1        1.76        3.06      0.23 o 
   3   5   1       95.83       92.09      0.45 o 
   4   5   1      162.80      156.28      0.66 o 
   5   5   1       63.25       60.55      0.43 o 
   6   5   1        0.96        0.99      0.50 o 
   7   5   1       25.08       25.01      0.82 o 
   8   5   1        6.37        5.36      1.02 o 
   9   5   1        7.10        7.43      3.16 o 
   0   6   1        9.00        9.85      0.44 o 
   1   6   1      117.86      133.51      0.59 o 
   2   6   1       66.87       68.70      0.42 o 
   3   6   1       52.44       51.54      0.38 o 
   4   6   1        2.87        2.86      0.31 o 
   5   6   1       42.28       42.04      0.50 o 
   6   6   1        3.04        3.44      0.67 o 
   7   6   1        2.45        1.85      0.75 o 
   0   7   1       16.92       12.01      0.50 o 
   1   7   1      210.65      208.40      0.70 o 
   2   7   1      533.03      544.45      1.17 o 
   3   7   1       61.39       57.30      0.51 o 
   4   7   1        8.14        7.00      0.50 o 
   5   7   1      113.64      108.12      0.90 o 
   6   7   1        2.27        2.27      0.71 o 
   7   7   1        0.60        0.57      0.92 o 
   0   8   1        0.01       -0.04      0.34 o 
   1   8   1       17.92       17.22      0.35 o 
   2   8   1      218.38      217.96      0.94 o 
   3   8   1       26.75       26.78      0.51 o 
   4   8   1      111.19      107.26      0.92 o 
   5   8   1       25.82       25.30      0.90 o 
   6   8   1        7.69        6.90      0.83 o 
   7   8   1       18.01       17.49      1.92 o 
   0   9   1      278.35      269.23      2.40 o 
   1   9   1       53.24       50.12      0.75 o 
   2   9   1        8.22        8.59      0.58 o 
   3   9   1        4.07        3.60      0.61 o 
   4   9   1       35.66       36.07      0.77 o 
   5   9   1       10.18        9.85      0.94 o 
   6   9   1        8.69       12.18      2.90 o 
   0  10   1        3.79        2.95      0.85 o 
   1  10   1        2.47        2.29      0.62 o 
   2  10   1        8.97        9.70      0.74 o 
   3  10   1        7.62        7.76      0.71 o 
   4  10   1        1.09        1.20      1.06 o 
   0  11   1        5.43        3.23      0.95 o 
   1  11   1        3.39        3.31      0.79 o 
   2  11   1        7.14        6.43      0.95 o 
   3  11   1        4.88        3.80      1.29 o 
   0  12   1        1.49        2.29      3.09 o 
   1  12   1        3.86        2.53      3.05 o 
   1   0   2      146.77      158.27      0.88 o 
   2   0   2      128.93      142.46      0.70 o 
   3   0   2       12.40       14.39      0.29 o 
   4   0   2      298.40      278.77      1.02 o 
   5   0   2      111.96       97.85      0.67 o 
   6   0   2       59.41       55.98      0.49 o 
   7   0   2      272.46      262.80      1.84 o 
   8   0   2        0.03       -0.09      0.75 o 
   9   0   2       17.06       17.16      1.68 o 
   0   1   2      247.93      262.15      1.70 o 
   1   1   2     2628.31     2370.68     14.23 o 
   2   1   2      877.76      841.49      1.69 o 
   3   1   2      639.57      654.25      1.53 o 
   4   1   2      537.45      528.33      1.14 o 
   5   1   2        9.87        8.59      0.21 o 
   6   1   2       58.95       67.50      0.46 o 
   7   1   2        4.72        4.85      0.31 o 
   8   1   2       21.25       19.71      0.62 o 
   9   1   2        6.16        7.32      1.18 o 
   0   2   2     1265.53     1273.71      4.22 o 
   1   2   2     1940.38     1843.41      9.35 o 
   2   2   2     1249.07     1215.60      2.48 o 
   3   2   2      114.13      145.20      0.55 o 
   4   2   2      185.45      199.53      0.59 o 
   5   2   2      299.54      282.19      1.06 o 
   6   2   2       73.23       70.14      0.55 o 
   7   2   2      177.89      168.09      0.79 o 
   8   2   2       39.29       42.15      0.84 o 
   9   2   2       20.62       20.59      1.16 o 
   0   3   2      800.30      839.27      2.76 o 
   1   3   2      533.29      547.56      1.16 o 
   2   3   2      118.45      103.64      0.47 o 
   3   3   2       85.30       86.81      0.36 o 
   4   3   2       11.96       16.14      0.19 o 
   5   3   2      317.82      301.76      1.26 o 
   6   3   2       48.15       49.92      0.46 o 
   7   3   2       58.73       57.84      0.71 o 
   8   3   2       19.98       20.00      0.86 o 
   9   3   2       19.42       21.07      1.27 o 
   0   4   2      516.78      532.68      1.75 o 
   1   4   2      204.86      235.84      0.74 o 
   2   4   2       13.14        9.61      0.26 o 
   3   4   2       17.23       20.84      0.24 o 
   4   4   2      127.82      130.55      0.59 o 
   5   4   2      207.79      195.79      0.84 o 
   6   4   2       82.36       80.14      0.68 o 
   7   4   2       50.87       51.14      0.84 o 
   8   4   2       23.61       24.16      1.00 o 
   9   4   2        0.35       -1.37      1.62 o 
   0   5   2       98.41      132.38      0.63 o 
   1   5   2      546.91      572.13      1.62 o 
   2   5   2        1.84        3.06      0.26 o 
   3   5   2       38.95       37.61      0.35 o 
   4   5   2       49.16       47.75      0.40 o 
   5   5   2      148.88      141.66      0.63 o 
   6   5   2      130.66      127.67      0.94 o 
   7   5   2       54.38       53.18      0.93 o 
   8   5   2       47.75       48.62      1.16 o 
   9   5   2        2.16        1.94      3.41 o 
   0   6   2      183.76      201.32      1.00 o 
   1   6   2      180.43      189.38      0.60 o 
   2   6   2      156.85      153.83      0.59 o 
   3   6   2        2.80        2.45      0.26 o 
   4   6   2       49.51       42.92      0.49 o 
   5   6   2        4.01        3.90      0.39 o 
   6   6   2       26.21       23.32      0.79 o 
   7   6   2        0.64        1.05      0.72 o 
   0   7   2        1.10        1.19      0.45 o 
   1   7   2      211.99      213.85      0.82 o 
   2   7   2       75.14       71.01      0.53 o 
   3   7   2       75.14       73.99      0.52 o 
   4   7   2        4.12        4.16      0.39 o 
   5   7   2       48.29       48.73      0.70 o 
   6   7   2       43.48       44.53      0.90 o 
   7   7   2       30.89       31.62      1.10 o 
   0   8   2      154.96      147.32      1.00 o 
   1   8   2       17.61       18.03      0.40 o 
   2   8   2       56.87       56.45      0.50 o 
   3   8   2       25.65       26.48      0.53 o 
   4   8   2       46.11       45.14      0.74 o 
   5   8   2        1.18        0.94      0.76 o 
   6   8   2        3.06        3.25      0.78 o 
   7   8   2        3.69        3.80      1.64 o 
   0   9   2        1.07        0.79      0.82 o 
   1   9   2        2.24        2.55      0.51 o 
   2   9   2       30.48       30.99      0.64 o 
   3   9   2      202.84      200.22      1.16 o 
   4   9   2       41.51       42.04      0.79 o 
   5   9   2       14.16       13.40      0.90 o 
   6   9   2        0.74        1.40      3.62 o 
   0  10   2        0.12        0.50      0.82 o 
   1  10   2        2.27        2.26      0.62 o 
   2  10   2       92.43       91.94      1.03 o 
   3  10   2        4.50        4.41      0.70 o 
   4  10   2       32.67       31.48      1.43 o 
   0  11   2        0.04        0.51      0.92 o 
   1  11   2        6.56        6.61      0.81 o 
   2  11   2        8.71        9.21      1.01 o 
   3  11   2       19.69       17.71      1.61 o 
   0  12   2       19.43       19.81      3.46 o 
   1   0   3      275.46      305.55      1.35 o 
   2   0   3      359.73      361.52      1.13 o 
   3   0   3     2799.75     2796.93     12.49 o 
   4   0   3     1270.53     1266.47      3.97 o 
   5   0   3      176.87      177.52      0.75 o 
   6   0   3      141.31      132.52      1.03 o 
   7   0   3       12.48       10.85      0.49 o 
   8   0   3       14.38       13.89      0.84 o 
   9   0   3       13.07       13.15      1.68 o 
   0   1   3      275.09      273.33      1.56 o 
   1   1   3     4601.80     3898.61     26.63 o 
   2   1   3      584.09      588.27      0.80 o 
   3   1   3      200.57      235.24      0.47 o 
   4   1   3      362.08      390.85      0.88 o 
   5   1   3       63.22       58.28      0.31 o 
   6   1   3       97.25       92.15      0.60 o 
   7   1   3      135.24      132.29      0.66 o 
   8   1   3        2.66        1.94      0.56 o 
   9   1   3       27.10       26.47      1.39 o 
   0   2   3       35.13       36.45      0.53 o 
   1   2   3     2628.14     2617.87     14.20 o 
   2   2   3      941.85      954.94      2.00 o 
   3   2   3      562.76      623.85      0.85 o 
   4   2   3        9.68       12.69      0.22 o 
   5   2   3      226.50      230.29      0.63 o 
   6   2   3      260.89      261.68      0.89 o 
   7   2   3       23.53       25.06      0.48 o 
   8   2   3        5.75        5.40      0.72 o 
   9   2   3        6.43        7.07      1.24 o 
   0   3   3     1474.74     1515.58      4.97 o 
   1   3   3      913.06      955.00      2.66 o 
   2   3   3      726.75      758.61      1.36 o 
   3   3   3        0.82        2.39      0.19 o 
   4   3   3       80.48       69.81      0.32 o 
   5   3   3       10.10       11.54      0.24 o 
   6   3   3       36.72       36.57      0.46 o 
   7   3   3       51.72       49.65      0.69 o 
   8   3   3       52.17       54.10      0.99 o 
   9   3   3       24.42       25.03      1.34 o 
   0   4   3      384.78      426.70      1.01 o 
   1   4   3      743.37      773.01      1.24 o 
   2   4   3      249.47      249.77      0.74 o 
   3   4   3      192.84      202.89      0.63 o 
   4   4   3       20.22       16.56      0.26 o 
   5   4   3       53.59       55.49      0.49 o 
   6   4   3        9.13        9.31      0.48 o 
   7   4   3       81.77       81.97      0.85 o 
   8   4   3       29.82       31.84      0.98 o 
   9   4   3        1.39        0.42      1.68 o 
   0   5   3       43.92       50.41      0.50 o 
   1   5   3      408.45      442.55      1.11 o 
   2   5   3       93.66       90.14      0.44 o 
   3   5   3       41.30       39.83      0.32 o 
   4   5   3      163.58      165.50      0.69 o 
   5   5   3      121.17      120.52      0.60 o 
   6   5   3        9.06        9.29      0.61 o 
   7   5   3       27.99       27.77      0.78 o 
   8   5   3        0.09        0.27      0.96 o 
   0   6   3        4.14        5.22      0.36 o 
   1   6   3      180.37      179.85      0.63 o 
   2   6   3       62.03       61.08      0.46 o 
   3   6   3       21.36       23.96      0.35 o 
   4   6   3       72.93       70.94      0.55 o 
   5   6   3       28.57       29.52      0.48 o 
   6   6   3       63.68       60.69      0.84 o 
   7   6   3        1.26        1.40      0.73 o 
   0   7   3       77.00       72.60      0.74 o 
   1   7   3      166.16      166.45      0.81 o 
   2   7   3      194.19      191.51      0.76 o 
   3   7   3       32.74       32.25      0.41 o 
   4   7   3       50.23       48.88      0.58 o 
   5   7   3       78.85       79.92      0.85 o 
   6   7   3        0.44        0.80      0.74 o 
   7   7   3        9.71       11.15      1.05 o 
   0   8   3        0.68        1.09      0.43 o 
   1   8   3       58.68       54.58      0.56 o 
   2   8   3       25.51       23.85      0.42 o 
   3   8   3       12.78       13.32      0.54 o 
   4   8   3       44.33       42.09      0.73 o 
   5   8   3       18.71       15.83      0.85 o 
   6   8   3        5.52        5.72      0.81 o 
   7   8   3        8.74        6.63      1.56 o 
   0   9   3      102.81      103.08      1.15 o 
   1   9   3        3.56        3.52      0.54 o 
   2   9   3       31.95       31.01      0.64 o 
   3   9   3       39.79       38.11      0.79 o 
   4   9   3       42.41       43.28      0.82 o 
   5   9   3       15.37       16.82      0.93 o 
   6   9   3        7.96        7.89      3.34 o 
   0  10   3       10.75        9.72      0.92 o 
   1  10   3        5.25        4.36      0.63 o 
   2  10   3       11.11       11.00      0.78 o 
   3  10   3        2.80        3.73      0.73 o 
   4  10   3        4.76        3.61      1.41 o 
   0  11   3       12.53       12.91      1.11 o 
   1  11   3       14.02       13.41      0.89 o 
   2  11   3        0.45        0.57      1.01 o 
   3  11   3       14.55       14.43      1.31 o 
   0   0   4      121.08      100.70      1.76 o 
   1   0   4      183.70      180.99      0.55 o 
   2   0   4       30.65       30.60      0.30 o 
   3   0   4      582.89      651.64      1.54 o 
   4   0   4       30.04       26.44      0.32 o 
   5   0   4      140.97      152.39      0.66 o 
   6   0   4       87.25       80.75      0.58 o 
   7   0   4       58.40       52.87      0.73 o 
   8   0   4       15.15       15.02      0.85 o 
   9   0   4       11.50       12.51      1.66 o 
   0   1   4       56.97       54.91      0.55 o 
   1   1   4     1081.78     1090.10      2.75 o 
   2   1   4      855.00      901.62      0.99 o 
   3   1   4      348.59      367.07      0.60 o 
   4   1   4       80.57       88.56      0.33 o 
   5   1   4       19.99       18.14      0.27 o 
   6   1   4      175.25      165.72      0.63 o 
   7   1   4       37.93       38.96      0.49 o 
   8   1   4        9.93        9.03      0.57 o 
   9   1   4        5.51        5.56      1.27 o 
   0   2   4     2692.96     2586.29     15.47 o 
   1   2   4       39.71       43.48      0.29 o 
   2   2   4      466.90      496.98      0.91 o 
   3   2   4      483.54      561.75      1.00 o 
   4   2   4       58.66       61.56      0.30 o 
   5   2   4       36.78       35.22      0.30 o 
   6   2   4       76.19       72.94      0.50 o 
   7   2   4        6.61        5.58      0.43 o 
   8   2   4       22.29       24.38      0.74 o 
   9   2   4       29.32       32.60      1.52 o 
   0   3   4        9.96        8.21      0.38 o 
   1   3   4      109.24      131.29      0.50 o 
   2   3   4      136.72      149.04      0.45 o 
   3   3   4       88.22       83.77      0.36 o 
   4   3   4       25.31       22.20      0.24 o 
   5   3   4      102.25       98.37      0.48 o 
   6   3   4       51.21       45.82      0.45 o 
   7   3   4       31.80       32.80      0.64 o 
   8   3   4       24.03       26.07      0.85 o 
   9   3   4       30.90       31.12      1.65 o 
   0   4   4        4.80        3.94      0.35 o 
   1   4   4      219.92      272.86      0.96 o 
   2   4   4      506.50      550.67      1.53 o 
   3   4   4      183.92      169.27      0.55 o 
   4   4   4       43.35       43.70      0.35 o 
   5   4   4       89.55       80.84      0.44 o 
   6   4   4        1.61        1.24      0.46 o 
   7   4   4       16.96       15.35      0.63 o 
   8   4   4        0.64        1.02      0.78 o 
   9   4   4        0.27        0.48      1.60 o 
   0   5   4      417.58      439.06      1.57 o 
   1   5   4      348.97      362.91      1.28 o 
   2   5   4      101.68       92.85      0.44 o 
   3   5   4       15.39       13.30      0.25 o 
   4   5   4      120.55      115.51      0.56 o 
   5   5   4       67.16       63.63      0.48 o 
   6   5   4      102.99       99.70      0.93 o 
   7   5   4       26.46       28.26      0.78 o 
   8   5   4        8.58        7.10      1.11 o 
   0   6   4       84.51      101.48      0.67 o 
   1   6   4        0.73        2.48      0.31 o 
   2   6   4       61.21       63.11      0.48 o 
   3   6   4        0.61        0.62      0.28 o 
   4   6   4       24.85       21.57      0.37 o 
   5   6   4        3.20        3.52      0.43 o 
   6   6   4       31.16       29.01      0.74 o 
   7   6   4        8.04        9.23      0.79 o 
   8   6   4       10.59        9.91      3.30 o 
   0   7   4        2.20        1.54      0.37 o 
   1   7   4      118.56      109.50      0.62 o 
   2   7   4      206.02      202.89      0.90 o 
   3   7   4       30.59       29.37      0.46 o 
   4   7   4       30.47       28.62      0.55 o 
   5   7   4       78.85       73.81      0.87 o 
   6   7   4       22.17       22.27      0.88 o 
   7   7   4        8.90       10.79      1.17 o 
   0   8   4      100.86       87.24      0.85 o 
   1   8   4      137.68      134.97      0.73 o 
   2   8   4       11.58       11.40      0.41 o 
   3   8   4        3.72        3.75      0.52 o 
   4   8   4       42.77       42.49      0.80 o 
   5   8   4        5.44        4.49      0.81 o 
   6   8   4        0.36       -0.56      0.96 o 
   7   8   4       10.67       11.79      1.61 o 
   0   9   4        0.24        0.25      0.69 o 
   1   9   4        9.71       10.68      0.61 o 
   2   9   4       20.46       20.43      0.60 o 
   3   9   4      118.51      119.88      1.06 o 
   4   9   4        9.99        9.48      0.68 o 
   5   9   4        0.60        0.77      1.03 o 
   6   9   4        0.27        1.94      3.31 o 
   0  10   4        0.59        0.74      0.88 o 
   1  10   4        4.84        4.41      0.67 o 
   2  10   4       43.43       43.98      0.92 o 
   3  10   4        9.45       11.52      0.77 o 
   4  10   4       26.43       23.84      1.93 o 
   0  11   4       11.84       13.68      1.16 o 
   1  11   4        9.51        9.45      1.02 o 
   2  11   4        6.77        7.84      1.01 o 
   3  11   4       40.01       38.77      1.50 o 
   1   0   5     1093.19     1081.14      5.82 o 
   2   0   5     1007.58     1041.32      2.31 o 
   3   0   5     3676.29     3569.63      9.78 o 
   4   0   5        1.83        1.81      0.26 o 
   5   0   5       15.51       15.73      0.35 o 
   6   0   5       69.75       66.88      0.60 o 
   7   0   5       64.79       63.04      0.79 o 
   8   0   5        4.68        5.49      0.79 o 
   9   0   5        2.69        3.91      3.09 o 
   0   1   5      362.33      360.77      2.65 o 
   1   1   5      263.61      282.57      0.69 o 
   2   1   5      397.34      421.55      0.71 o 
   3   1   5      548.19      621.34      1.12 o 
   4   1   5      146.84      175.18      0.44 o 
   5   1   5       18.76       18.70      0.28 o 
   6   1   5      155.34      132.09      0.54 o 
   7   1   5       29.59       28.22      0.45 o 
   8   1   5        6.21        5.44      0.60 o 
   9   1   5       12.98       10.99      1.95 o 
   0   2   5        5.93        9.34      0.33 o 
   1   2   5     1340.02     1330.74      5.39 o 
   2   2   5      711.20      769.35      1.56 o 
   3   2   5      642.48      639.95      1.06 o 
   4   2   5       97.37       90.63      0.35 o 
   5   2   5      191.19      190.72      0.58 o 
   6   2   5      113.87      114.18      0.56 o 
   7   2   5       78.32       74.00      0.63 o 
   8   2   5       46.31       48.05      0.83 o 
   9   2   5        4.01        3.70      1.22 o 
   0   3   5     3843.27     3830.48     32.33 o 
   1   3   5      970.55     1041.82      2.93 o 
   2   3   5      286.42      299.08      0.73 o 
   3   3   5      276.13      276.56      0.69 o 
   4   3   5       78.50       80.51      0.38 o 
   5   3   5      103.26      105.87      0.45 o 
   6   3   5      114.92      106.96      0.61 o 
   7   3   5       10.62       11.53      0.55 o 
   8   3   5        1.12        1.31      0.71 o 
   9   3   5       17.18       19.20      1.69 o 
   0   4   5       43.81       31.70      0.47 o 
   1   4   5      293.54      327.68      0.69 o 
   2   4   5      405.44      430.14      1.01 o 
   3   4   5       45.66       43.06      0.29 o 
   4   4   5       22.12       23.88      0.31 o 
   5   4   5      120.37      123.06      0.70 o 
   6   4   5        2.54        2.26      0.43 o 
   7   4   5       76.11       77.08      0.84 o 
   8   4   5        1.28        1.15      0.82 o 
   9   4   5        3.47        4.13      1.94 o 
   0   5   5      154.36      179.31      1.16 o 
   1   5   5      151.09      176.66      0.62 o 
   2   5   5      429.34      457.71      1.24 o 
   3   5   5        5.30        4.48      0.21 o 
   4   5   5      124.45      117.71      0.51 o 
   5   5   5      107.53      100.35      0.55 o 
   6   5   5       21.34       19.09      0.67 o 
   7   5   5        4.35        4.96      0.61 o 
   8   5   5        7.85        9.66      1.40 o 
   0   6   5       51.05       53.15      0.64 o 
   1   6   5       16.74       20.49      0.38 o 
   2   6   5       13.40       14.02      0.37 o 
   3   6   5       32.92       34.01      0.34 o 
   4   6   5      114.05      102.19      0.71 o 
   5   6   5      131.69      129.73      0.89 o 
   6   6   5       35.38       32.33      0.76 o 
   7   6   5        6.76        7.11      0.77 o 
   8   6   5       13.55       11.98      2.53 o 
   0   7   5       75.97       70.81      0.70 o 
   1   7   5        9.27       11.20      0.39 o 
   2   7   5        5.53        6.18      0.38 o 
   3   7   5       74.54       74.04      0.54 o 
   4   7   5       52.87       48.56      0.71 o 
   5   7   5       44.39       40.42      0.77 o 
   6   7   5        5.93        5.48      0.75 o 
   7   7   5        8.98       12.24      1.19 o 
   0   8   5       29.13       29.10      0.63 o 
   1   8   5        3.00        3.04      0.42 o 
   2   8   5       51.95       46.72      0.57 o 
   3   8   5       36.68       33.32      0.67 o 
   4   8   5        1.62        1.57      0.62 o 
   5   8   5       14.02       16.38      0.83 o 
   6   8   5        4.53        4.63      0.99 o 
   7   8   5       11.54       15.89      2.21 o 
   0   9   5        0.09       -0.24      0.62 o 
   1   9   5       46.91       45.55      0.76 o 
   2   9   5       39.88       42.71      0.76 o 
   3   9   5       21.35       20.96      0.75 o 
   4   9   5       24.92       27.07      0.78 o 
   5   9   5       20.21       21.42      1.08 o 
   6   9   5       13.82       11.96      2.45 o 
   0  10   5        0.86        1.53      0.94 o 
   1  10   5        9.87       11.34      0.73 o 
   2  10   5        4.07        4.69      0.74 o 
   3  10   5        9.17        8.81      0.77 o 
   4  10   5        9.30        6.91      1.71 o 
   5  10   5        2.26        6.19      3.09 o 
   0  11   5       20.77       21.73      1.34 o 
   1  11   5        0.29        0.16      0.97 o 
   2  11   5        1.12        0.88      1.13 o 
   3  11   5       29.18       30.87      1.53 o 
   0   0   6      771.11      747.28      3.08 o 
   1   0   6      329.98      355.76      1.09 o 
   2   0   6      407.48      456.69      1.07 o 
   3   0   6      524.38      572.79      1.06 o 
   4   0   6      206.27      233.98      0.80 o 
   5   0   6       32.66       29.18      0.44 o 
   6   0   6      155.67      145.74      0.80 o 
   7   0   6        3.17        2.60      0.73 o 
   8   0   6        3.08        2.64      0.77 o 
   0   1   6       27.97       25.23      0.75 o 
   1   1   6       84.06       86.64      0.46 o 
   2   1   6      135.31      173.85      0.40 o 
   3   1   6       43.08       53.18      0.27 o 
   4   1   6      295.88      314.58      0.60 o 
   5   1   6       61.38       61.41      0.38 o 
   6   1   6       77.02       70.84      0.45 o 
   7   1   6       27.05       25.36      0.55 o 
   8   1   6       21.71       21.48      0.67 o 
   9   1   6        3.83        4.75      2.13 o 
   0   2   6      236.78      262.48      1.47 o 
   1   2   6      134.32      153.58      0.59 o 
   2   2   6       77.96       84.90      0.38 o 
   3   2   6      764.22      811.17      0.92 o 
   4   2   6      333.38      351.38      0.72 o 
   5   2   6       14.55       13.29      0.29 o 
   6   2   6       64.94       68.45      0.49 o 
   7   2   6        9.06        8.22      0.44 o 
   8   2   6        9.78       10.53      0.72 o 
   9   2   6       42.00       43.29      1.72 o 
   0   3   6      926.45      961.33      4.06 o 
   1   3   6       50.31       51.68      0.34 o 
   2   3   6      118.99      136.59      0.44 o 
   3   3   6       48.27       57.40      0.31 o 
   4   3   6      114.07      121.72      0.47 o 
   5   3   6       34.25       27.63      0.36 o 
   6   3   6        7.23       10.42      0.38 o 
   7   3   6       13.92       14.48      0.57 o 
   8   3   6        7.61        7.95      0.75 o 
   9   3   6       19.09       21.23      1.85 o 
   0   4   6      274.01      301.65      1.07 o 
   1   4   6      446.83      466.13      1.27 o 
   2   4   6      438.51      457.00      1.07 o 
   3   4   6       24.09       23.36      0.30 o 
   4   4   6      108.12      104.89      0.54 o 
   5   4   6       32.16       27.34      0.37 o 
   6   4   6       14.37       17.57      0.60 o 
   7   4   6        0.79        0.71      0.57 o 
   8   4   6        4.26        3.88      0.94 o 
   0   5   6        9.44        9.26      0.37 o 
   1   5   6        4.90        6.65      0.25 o 
   2   5   6      288.31      299.87      0.94 o 
   3   5   6        6.01        4.52      0.25 o 
   4   5   6       32.78       32.23      0.40 o 
   5   5   6       47.23       42.18      0.45 o 
   6   5   6       34.53       32.49      0.72 o 
   7   5   6       38.68       38.64      0.79 o 
   8   5   6        0.57       -0.31      1.37 o 
   0   6   6       57.60       59.48      0.75 o 
   1   6   6       96.56       93.76      0.70 o 
   2   6   6      224.77      223.30      0.87 o 
   3   6   6       19.13       18.45      0.41 o 
   4   6   6      142.77      135.16      0.73 o 
   5   6   6       63.07       58.11      0.72 o 
   6   6   6        3.32        5.12      0.64 o 
   7   6   6        8.01        8.84      0.78 o 
   8   6   6       11.29        9.30      2.52 o 
   0   7   6       74.14       73.48      0.82 o 
   1   7   6      128.60      123.31      0.83 o 
   2   7   6      137.73      137.75      0.81 o 
   3   7   6       16.05       14.04      0.49 o 
   4   7   6        7.10        7.74      0.60 o 
   5   7   6       27.81       25.64      0.68 o 
   6   7   6        5.27        5.38      0.74 o 
   7   7   6        1.60        1.63      1.14 o 
   0   8   6       22.82       21.47      0.75 o 
   1   8   6      122.75      118.88      0.79 o 
   2   8   6       19.76       17.97      0.49 o 
   3   8   6       10.60       11.43      0.59 o 
   4   8   6        3.99        3.88      0.62 o 
   5   8   6       14.18       13.98      0.79 o 
   6   8   6       12.00       10.81      1.10 o 
   0   9   6        7.72        6.75      0.72 o 
   1   9   6       15.29       14.81      0.64 o 
   2   9   6        4.89        3.32      0.65 o 
   3   9   6       48.48       49.95      0.86 o 
   4   9   6        3.58        3.07      0.71 o 
   5   9   6        2.67        2.39      1.30 o 
   6   9   6        5.92        2.73      3.35 o 
   0  10   6       21.16       21.76      1.08 o 
   1  10   6        7.52        7.21      0.70 o 
   2  10   6       21.03       22.87      0.82 o 
   3  10   6       38.50       40.82      1.08 o 
   4  10   6        6.96        6.37      1.76 o 
   0  11   6        4.37        5.62      1.56 o 
   1  11   6       24.91       25.37      1.14 o 
   2  11   6        4.81        4.16      1.23 o 
   3  11   6        3.99        3.56      1.85 o 
   1   0   7       92.26      106.36      0.56 o 
   2   0   7      191.65      208.87      0.81 o 
   3   0   7       45.30       57.05      0.39 o 
   4   0   7       28.09       24.40      0.38 o 
   5   0   7      536.97      498.76      1.31 o 
   6   0   7        2.13        2.14      0.41 o 
   7   0   7       41.01       37.77      0.92 o 
   8   0   7        4.88        4.95      0.89 o 
   0   1   7       69.09       82.28      1.48 o 
   1   1   7      438.46      460.81      1.23 o 
   2   1   7      572.96      611.64      1.41 o 
   3   1   7       41.97       44.31      0.26 o 
   4   1   7      148.01      137.41      0.44 o 
   5   1   7       72.16       74.58      0.43 o 
   6   1   7       47.93       39.18      0.42 o 
   7   1   7       10.59       10.58      0.52 o 
   8   1   7       11.23       12.38      0.73 o 
   9   1   7        1.23        0.83      2.15 o 
   0   2   7        9.53       12.40      0.36 o 
   1   2   7        0.65        0.54      0.14 o 
   2   2   7      120.84      137.40      0.43 o 
   3   2   7        3.45        3.35      0.16 o 
   4   2   7      332.54      324.76      0.65 o 
   5   2   7       44.75       37.89      0.37 o 
   6   2   7       20.29       24.36      0.42 o 
   7   2   7        0.36        0.58      0.47 o 
   8   2   7       35.11       35.89      0.89 o 
   9   2   7       13.43       13.92      1.94 o 
   0   3   7      737.11      761.27      4.18 o 
   1   3   7      128.81      129.90      0.53 o 
   2   3   7      159.21      162.25      0.50 o 
   3   3   7       41.52       47.29      0.32 o 
   4   3   7      120.94      125.66      0.47 o 
   5   3   7       63.29       67.94      0.47 o 
   6   3   7       17.23       14.05      0.57 o 
   7   3   7        6.52        6.02      0.57 o 
   8   3   7        4.29        4.85      0.75 o 
   9   3   7        0.93        0.16      1.88 o 
   0   4   7       14.69       13.12      0.39 o 
   1   4   7       68.00       60.62      0.40 o 
   2   4   7      675.42      735.16      1.50 o 
   3   4   7       75.35       75.71      0.42 o 
   4   4   7        9.17        8.17      0.33 o 
   5   4   7       16.54       16.34      0.36 o 
   6   4   7       16.58       15.77      0.62 o 
   7   4   7       34.54       34.33      0.73 o 
   8   4   7        0.67        0.57      1.00 o 
   0   5   7       79.77       87.22      0.62 o 
   1   5   7       40.74       43.67      0.42 o 
   2   5   7      468.76      458.68      1.04 o 
   3   5   7       82.78       88.72      0.50 o 
   4   5   7      205.13      203.59      0.77 o 
   5   5   7        0.74        0.51      0.44 o 
   6   5   7       22.66       21.80      0.65 o 
   7   5   7        5.47        7.39      0.68 o 
   8   5   7       20.46       19.36      2.00 o 
   0   6   7       15.07       16.27      0.38 o 
   1   6   7       41.47       40.26      0.46 o 
   2   6   7       49.26       48.46      0.45 o 
   3   6   7      105.56      110.46      0.66 o 
   4   6   7       25.33       24.73      0.52 o 
   5   6   7       72.13       68.41      0.77 o 
   6   6   7       22.48       22.55      0.73 o 
   7   6   7        8.61        9.09      0.81 o 
   8   6   7        3.03        4.15      3.20 o 
   0   7   7       75.88       72.04      0.73 o 
   1   7   7        0.15        0.05      0.37 o 
   2   7   7        9.20        9.62      0.47 o 
   3   7   7       20.68       19.13      0.53 o 
   4   7   7      119.02      115.88      0.94 o 
   5   7   7        1.59        1.31      0.60 o 
   6   7   7        7.98        7.27      0.77 o 
   7   7   7       13.40       15.63      1.25 o 
   0   8   7       44.86       41.68      0.87 o 
   1   8   7        6.06        7.51      0.49 o 
   2   8   7        0.33        0.25      0.50 o 
   3   8   7        7.26        6.52      0.57 o 
   4   8   7        1.35        1.52      0.66 o 
   5   8   7       13.12       12.56      0.80 o 
   6   8   7        0.45        1.02      1.13 o 
   0   9   7       26.21       24.30      0.83 o 
   1   9   7       20.36       20.95      0.65 o 
   2   9   7       30.44       29.45      0.78 o 
   3   9   7        0.77        0.23      0.71 o 
   4   9   7        3.93        4.25      0.77 o 
   5   9   7       14.63       14.39      1.94 o 
   0  10   7        0.72        0.50      0.97 o 
   1  10   7       66.23       71.27      1.03 o 
   2  10   7        5.16        5.02      0.80 o 
   3  10   7        0.58        1.48      0.93 o 
   4  10   7       12.38       12.43      2.01 o 
   0  11   7       51.61       52.97      3.48 o 
   1  11   7        1.51        2.20      1.67 o 
   2  11   7        2.99        1.20      2.48 o 
   0   0   8       93.52       84.63      2.02 o 
   1   0   8       45.27       45.85      0.44 o 
   2   0   8     1135.65     1185.19      2.87 o 
   3   0   8       40.07       47.74      0.38 o 
   4   0   8      152.17      164.45      0.68 o 
   5   0   8       60.83       48.37      0.54 o 
   6   0   8      102.72      104.19      0.82 o 
   7   0   8       11.57       11.89      0.82 o 
   8   0   8        3.53        3.72      0.91 o 
   0   1   8       67.52       74.42      0.81 o 
   1   1   8      100.31       97.66      0.62 o 
   2   1   8       10.58        8.31      0.21 o 
   3   1   8       52.17       49.34      0.30 o 
   4   1   8      215.22      231.47      0.56 o 
   5   1   8        8.32        7.27      0.26 o 
   6   1   8       24.27       19.23      0.40 o 
   7   1   8       14.30       13.55      0.57 o 
   8   1   8        9.85       10.72      0.81 o 
   9   1   8        0.67        1.17      3.18 o 
   0   2   8        6.62        4.23      0.35 o 
   1   2   8      242.20      234.36      0.98 o 
   2   2   8      172.83      180.59      0.54 o 
   3   2   8      179.22      188.21      0.49 o 
   4   2   8     1019.78     1019.49      2.20 o 
   5   2   8       99.10      103.17      0.51 o 
   6   2   8       16.60       16.85      0.47 o 
   7   2   8        2.93        2.51      0.55 o 
   8   2   8       23.68       25.81      0.94 o 
   9   2   8        8.65       12.04      1.93 o 
   0   3   8       34.18       32.00      0.46 o 
   1   3   8      289.11      286.76      1.15 o 
   2   3   8      347.04      353.11      0.72 o 
   3   3   8      224.74      228.50      0.66 o 
   4   3   8      369.46      382.69      0.91 o 
   5   3   8      108.15      106.68      0.54 o 
   6   3   8       19.19       18.49      0.60 o 
   7   3   8        6.16        6.42      0.63 o 
   8   3   8       15.85       17.01      0.94 o 
   0   4   8      157.06      167.43      0.79 o 
   1   4   8       83.94       95.62      0.46 o 
   2   4   8      377.73      377.18      1.24 o 
   3   4   8      290.43      288.73      1.02 o 
   4   4   8      364.36      351.12      0.89 o 
   5   4   8       13.50       13.53      0.42 o 
   6   4   8       25.45       25.87      0.71 o 
   7   4   8        2.41        3.36      0.64 o 
   8   4   8       16.78       18.10      1.15 o 
   0   5   8        1.18        3.16      0.39 o 
   1   5   8        4.19        4.48      0.32 o 
   2   5   8       22.28       28.54      0.40 o 
   3   5   8       15.35       11.92      0.35 o 
   4   5   8       22.26       21.98      0.42 o 
   5   5   8       38.90       38.91      0.65 o 
   6   5   8       23.10       21.99      0.68 o 
   7   5   8        0.10        0.91      0.63 o 
   8   5   8        9.57        8.99      3.21 o 
   0   6   8       69.70       69.12      0.88 o 
   1   6   8        5.91        7.58      0.36 o 
   2   6   8        6.53       10.32      0.32 o 
   3   6   8       10.08       11.09      0.28 o 
   4   6   8      141.94      133.22      0.81 o 
   5   6   8        8.01        8.67      0.57 o 
   6   6   8        4.80        6.61      0.67 o 
   7   6   8        7.17        7.34      1.08 o 
   0   7   8       52.39       48.68      0.81 o 
   1   7   8       13.05       11.21      0.36 o 
   2   7   8       46.04       45.85      0.66 o 
   3   7   8       27.31       23.46      0.61 o 
   4   7   8        3.68        4.99      0.57 o 
   5   7   8        3.45        4.97      0.65 o 
   6   7   8        3.74        3.57      0.78 o 
   7   7   8       18.68       19.79      1.51 o 
   0   8   8       39.09       40.36      0.87 o 
   1   8   8       64.49       62.82      0.72 o 
   2   8   8        5.10        4.36      0.52 o 
   3   8   8        4.76        4.67      0.62 o 
   4   8   8       16.33       17.14      0.71 o 
   5   8   8       16.02       16.82      0.89 o 
   6   8   8       14.82       15.80      1.80 o 
   0   9   8       32.10       31.28      0.96 o 
   1   9   8        0.61        0.36      0.57 o 
   2   9   8       19.07       21.00      0.77 o 
   3   9   8        8.89        9.22      0.76 o 
   4   9   8        2.91        1.54      0.96 o 
   5   9   8       19.13       21.33      1.93 o 
   0  10   8        7.94        7.71      1.04 o 
   1  10   8        8.89       11.25      0.88 o 
   2  10   8        5.16        5.24      1.05 o 
   3  10   8       11.78       12.07      1.25 o 
   4  10   8        3.16        4.38      3.10 o 
   0  11   8       19.60       18.39      3.69 o 
   1  11   8       20.39       20.46      1.79 o 
   1   0   9      161.00      187.91      0.82 o 
   2   0   9        3.29        1.57      0.34 o 
   3   0   9        0.68       -0.04      0.33 o 
   4   0   9       36.74       38.15      0.45 o 
   5   0   9       63.29       55.29      0.60 o 
   6   0   9       37.41       47.22      0.84 o 
   7   0   9        2.85        4.02      0.88 o 
   8   0   9       23.39       24.00      1.26 o 
   0   1   9      189.50      179.63      2.25 o 
   1   1   9       67.90       72.86      0.48 o 
   2   1   9       87.96       92.35      0.38 o 
   3   1   9      178.36      176.40      0.48 o 
   4   1   9       78.53       82.11      0.43 o 
   5   1   9       28.98       25.75      0.33 o 
   6   1   9       30.12       33.26      0.53 o 
   7   1   9        2.57        3.32      0.58 o 
   8   1   9        7.86        8.78      0.86 o 
   9   1   9       40.18       46.81      4.10 o 
   0   2   9      157.49      155.58      1.11 o 
   1   2   9        1.15        1.96      0.20 o 
   2   2   9      202.91      206.71      0.64 o 
   3   2   9      253.76      261.76      0.63 o 
   4   2   9       27.97       26.74      0.34 o 
   5   2   9       21.07       15.50      0.31 o 
   6   2   9        5.69        6.30      0.47 o 
   7   2   9       21.09       21.52      0.72 o 
   8   2   9        6.17        7.06      0.98 o 
   0   3   9        1.07        1.63      0.35 o 
   1   3   9       45.63       42.10      0.30 o 
   2   3   9       78.04       77.32      0.42 o 
   3   3   9       50.45       51.35      0.41 o 
   4   3   9       14.65       16.43      0.40 o 
   5   3   9       56.44       61.01      0.45 o 
   6   3   9       10.24        7.80      0.60 o 
   7   3   9        8.43        8.50      0.67 o 
   8   3   9        9.90       10.30      0.93 o 
   0   4   9       55.96       57.36      0.62 o 
   1   4   9      182.16      182.31      0.70 o 
   2   4   9      189.37      189.79      0.64 o 
   3   4   9        3.68        3.07      0.29 o 
   4   4   9       59.15       56.45      0.44 o 
   5   4   9       79.27       75.33      0.66 o 
   6   4   9        5.58        5.11      0.64 o 
   7   4   9        0.73        0.97      0.66 o 
   8   4   9        2.69        2.56      1.30 o 
   0   5   9       89.35       86.30      0.72 o 
   1   5   9       38.08       39.60      0.42 o 
   2   5   9      332.20      336.53      1.00 o 
   3   5   9      139.99      139.77      0.65 o 
   4   5   9       28.82       28.03      0.48 o 
   5   5   9       25.35       25.91      0.65 o 
   6   5   9       16.27       16.40      0.71 o 
   7   5   9        0.13        0.46      0.69 o 
   0   6   9        9.96        9.02      0.49 o 
   1   6   9       39.41       38.18      0.46 o 
   2   6   9        9.10        9.85      0.38 o 
   3   6   9       18.84       20.03      0.39 o 
   4   6   9       29.69       30.29      0.66 o 
   5   6   9       19.75       18.22      0.62 o 
   6   6   9        5.37        5.61      0.65 o 
   7   6   9        5.72        5.22      1.20 o 
   0   7   9       20.86       21.43      0.68 o 
   1   7   9       83.77       78.64      0.64 o 
   2   7   9        0.16        0.00      0.43 o 
   3   7   9        5.45        5.23      0.53 o 
   4   7   9       14.16       15.49      0.62 o 
   5   7   9        6.91        6.20      0.71 o 
   6   7   9        3.73        3.43      0.94 o 
   7   7   9        3.73        2.19      1.73 o 
   0   8   9        0.42        0.10      0.82 o 
   1   8   9       15.05       19.71      0.59 o 
   2   8   9        1.11        0.99      0.55 o 
   3   8   9        0.33        0.26      0.59 o 
   4   8   9        6.12        6.29      0.70 o 
   5   8   9        2.87        2.71      0.95 o 
   0   9   9       25.17       26.93      0.97 o 
   1   9   9        7.55        7.25      0.62 o 
   2   9   9        4.07        5.06      0.70 o 
   3   9   9        1.22        1.09      0.72 o 
   4   9   9        0.28        0.01      1.21 o 
   5   9   9       15.00       14.26      2.04 o 
   0  10   9       26.61       31.07      1.47 o 
   1  10   9       52.12       52.64      1.42 o 
   2  10   9       11.72       13.01      1.35 o 
   3  10   9        6.80        5.79      1.54 o 
   0   0  10        0.10        1.44      0.49 o 
   1   0  10        0.09        0.14      0.27 o 
   2   0  10       15.56       17.08      0.37 o 
   3   0  10      243.80      239.47      0.89 o 
   4   0  10       60.41       56.71      0.58 o 
   5   0  10       17.04       12.49      0.50 o 
   6   0  10       37.15       36.68      0.84 o 
   7   0  10        4.38        5.74      0.95 o 
   8   0  10        2.87        4.41      1.38 o 
   0   1  10       16.61       13.19      0.55 o 
   1   1  10       40.83       51.28      0.28 o 
   2   1  10       55.57       56.99      0.34 o 
   3   1  10      204.63      209.32      0.69 o 
   4   1  10       85.74       81.01      0.44 o 
   5   1  10        4.54        6.18      0.34 o 
   6   1  10       29.22       28.80      0.60 o 
   7   1  10       11.69       14.47      0.77 o 
   8   1  10       17.28       17.44      1.04 o 
   0   2  10      375.89      374.83      1.64 o 
   1   2  10      263.03      282.08      0.96 o 
   2   2  10        0.33        0.35      0.23 o 
   3   2  10       57.95       52.47      0.39 o 
   4   2  10      222.17      219.32      0.72 o 
   5   2  10       17.95       19.12      0.44 o 
   6   2  10        1.99        1.48      0.57 o 
   7   2  10        8.89        8.93      0.74 o 
   8   2  10        2.89        3.65      0.95 o 
   0   3  10        0.36        0.75      0.39 o 
   1   3  10      170.80      174.54      0.78 o 
   2   3  10       48.43       51.25      0.41 o 
   3   3  10      530.27      523.20      1.56 o 
   4   3  10       94.39       86.97      0.56 o 
   5   3  10       19.59       18.94      0.55 o 
   6   3  10       15.68       15.97      0.69 o 
   7   3  10       41.87       42.65      0.88 o 
   8   3  10        7.52        9.13      1.11 o 
   0   4  10       32.88       30.28      0.56 o 
   1   4  10        6.60        6.89      0.24 o 
   2   4  10      157.77      153.48      0.73 o 
   3   4  10       76.91       76.33      0.54 o 
   4   4  10       46.21       44.49      0.45 o 
   5   4  10       45.29       39.74      0.71 o 
   6   4  10        8.90       10.25      0.68 o 
   7   4  10        4.13        4.77      0.74 o 
   8   4  10        7.58        6.65      2.59 o 
   0   5  10       74.40       71.60      0.68 o 
   1   5  10      338.73      337.75      1.36 o 
   2   5  10        2.52        3.39      0.34 o 
   3   5  10      125.58      121.35      0.64 o 
   4   5  10        6.34        5.75      0.46 o 
   5   5  10       54.48       57.08      0.76 o 
   6   5  10        3.11        3.30      0.62 o 
   7   5  10       11.41       11.94      1.03 o 
   0   6  10        1.28        0.64      0.46 o 
   1   6  10      126.43      130.89      0.85 o 
   2   6  10        6.69        7.40      0.39 o 
   3   6  10        9.04        8.93      0.43 o 
   4   6  10       40.39       39.58      0.70 o 
   5   6  10       11.87       11.93      0.68 o 
   6   6  10       15.28       17.49      0.83 o 
   7   6  10        5.77        7.06      1.47 o 
   0   7  10        0.07        0.08      0.58 o 
   1   7  10       68.22       64.82      0.65 o 
   2   7  10       21.02       23.09      0.66 o 
   3   7  10        2.35        1.92      0.61 o 
   4   7  10        2.70        3.60      0.62 o 
   5   7  10        4.36        5.84      0.69 o 
   6   7  10        4.16        4.19      1.03 o 
   0   8  10        3.29        2.55      0.78 o 
   1   8  10        1.65        1.95      0.49 o 
   2   8  10       19.45       20.85      0.65 o 
   3   8  10        5.98        6.69      0.66 o 
   4   8  10       25.61       28.41      0.88 o 
   5   8  10        7.21        7.59      1.25 o 
   0   9  10        0.35        0.88      0.84 o 
   1   9  10       12.65       12.40      0.72 o 
   2   9  10       13.68       13.00      0.90 o 
   3   9  10        6.53        6.04      0.93 o 
   4   9  10        0.85        0.62      1.15 o 
   0  10  10        0.00        1.14      1.70 o 
   1  10  10        2.78        2.79      1.26 o 
   2  10  10        1.32       -0.47      1.65 o 
   3  10  10        5.89        7.16      1.86 o 
   1   0  11       16.69       14.91      0.34 o 
   2   0  11        5.39        4.02      0.39 o 
   3   0  11       13.85        9.70      0.45 o 
   4   0  11       50.22       47.80      0.64 o 
   5   0  11       16.71       14.50      0.70 o 
   6   0  11       48.23       54.54      1.23 o 
   7   0  11        9.03        9.05      1.18 o 
   8   0  11       16.29       20.96      2.11 o 
   0   1  11       51.20       53.75      1.01 o 
   1   1  11       29.19       31.35      0.31 o 
   2   1  11       19.64       19.36      0.30 o 
   3   1  11      299.06      300.13      0.78 o 
   4   1  11       15.77       16.61      0.33 o 
   5   1  11       15.26       12.46      0.46 o 
   6   1  11        5.09        5.42      0.61 o 
   7   1  11       13.78       16.35      0.81 o 
   8   1  11        4.80        3.58      1.10 o 
   0   2  11       15.50       16.43      0.58 o 
   1   2  11      164.42      160.84      0.79 o 
   2   2  11       81.56       77.82      0.51 o 
   3   2  11       40.89       44.99      0.39 o 
   4   2  11        0.33        0.11      0.31 o 
   5   2  11       54.93       61.27      0.72 o 
   6   2  11       11.79       10.10      0.66 o 
   7   2  11       71.98       74.84      1.10 o 
   8   2  11        4.44        4.47      1.48 o 
   0   3  11       67.46       63.19      0.85 o 
   1   3  11       52.41       50.43      0.49 o 
   2   3  11       53.96       49.10      0.58 o 
   3   3  11      279.73      282.40      0.93 o 
   4   3  11       39.34       35.64      0.51 o 
   5   3  11       68.09       64.84      0.86 o 
   6   3  11        2.44        3.82      0.63 o 
   7   3  11        9.91       10.90      0.84 o 
   8   3  11       17.29       16.02      1.79 o 
   0   4  11       43.87       38.41      0.66 o 
   1   4  11      364.22      354.62      1.49 o 
   2   4  11      139.35      132.43      0.68 o 
   3   4  11       19.25       15.23      0.39 o 
   4   4  11       13.22       13.18      0.55 o 
   5   4  11       41.70       43.44      0.76 o 
   6   4  11        0.38        0.36      0.71 o 
   7   4  11        7.82        9.10      1.01 o 
   0   5  11       40.55       39.50      0.68 o 
   1   5  11       92.84       98.65      0.56 o 
   2   5  11       15.53       12.95      0.35 o 
   3   5  11       16.47       16.21      0.50 o 
   4   5  11       27.59       27.18      0.58 o 
   5   5  11       51.95       53.41      0.89 o 
   6   5  11        0.72        1.19      0.73 o 
   7   5  11        9.23        9.59      1.25 o 
   0   6  11        3.76        2.59      0.48 o 
   1   6  11       58.97       51.38      0.50 o 
   2   6  11       19.30       19.19      0.58 o 
   3   6  11       13.18       13.87      0.50 o 
   4   6  11       27.76       29.30      0.71 o 
   5   6  11        0.49        0.41      0.72 o 
   6   6  11       24.80       25.82      1.01 o 
   7   6  11       11.72       11.58      2.57 o 
   0   7  11        0.11        0.39      0.58 o 
   1   7  11        9.23       10.30      0.51 o 
   2   7  11       10.10        9.66      0.60 o 
   3   7  11       25.23       22.72      0.72 o 
   4   7  11        0.98        0.85      0.69 o 
   5   7  11       44.35       46.53      1.10 o 
   6   7  11        5.03        4.64      1.46 o 
   0   8  11        4.46        4.71      0.87 o 
   1   8  11        2.51        1.53      0.64 o 
   2   8  11        4.47        4.98      0.65 o 
   3   8  11        1.94        1.60      0.70 o 
   4   8  11       17.76       20.57      0.97 o 
   5   8  11       11.53       13.25      1.36 o 
   0   9  11       16.47       18.89      1.06 o 
   1   9  11       10.63       13.95      0.77 o 
   2   9  11        5.18        5.35      0.96 o 
   3   9  11        3.41        4.60      1.06 o 
   4   9  11       16.37       16.53      3.63 o 
   0  10  11       45.45       48.07      2.45 o 
   1  10  11       15.14       16.80      2.61 o 
   2  10  11       16.07       16.06      2.50 o 
   0   0  12        5.99        4.90      0.42 o 
   1   0  12       65.71       63.04      0.75 o 
   2   0  12      118.11      110.77      0.74 o 
   3   0  12        0.46        0.59      0.47 o 
   4   0  12       48.11       44.42      0.70 o 
   5   0  12       12.61       10.07      0.87 o 
   6   0  12        0.17       -0.03      0.88 o 
   7   0  12       18.53       18.25      1.25 o 
   8   0  12       46.23       46.20      4.49 o 
   0   1  12        1.16       -0.30      0.54 o 
   1   1  12       46.97       43.62      0.78 o 
   2   1  12       32.93       37.57      0.40 o 
   3   1  12       65.30       63.66      0.49 o 
   4   1  12       84.20       84.17      0.63 o 
   5   1  12       38.14       39.11      0.73 o 
   6   1  12        1.09        1.78      0.67 o 
   7   1  12       41.45       42.72      1.02 o 
   8   1  12        5.11        4.14      1.73 o 
   0   2  12        0.35        0.40      0.53 o 
   1   2  12       68.07       64.87      0.64 o 
   2   2  12      238.46      229.47      1.21 o 
   3   2  12        5.42        5.36      0.34 o 
   4   2  12       25.64       21.76      0.47 o 
   5   2  12        3.31        4.27      0.56 o 
   6   2  12        6.08        5.84      0.67 o 
   7   2  12        7.32        7.76      0.84 o 
   8   2  12       15.41       17.74      1.85 o 
   0   3  12        1.83        1.04      0.54 o 
   1   3  12       34.03       38.77      0.46 o 
   2   3  12        7.64        6.87      0.29 o 
   3   3  12       70.14       68.98      0.52 o 
   4   3  12       60.94       59.30      0.76 o 
   5   3  12       17.86       14.53      0.68 o 
   6   3  12       37.51       38.47      0.94 o 
   7   3  12        5.47        6.01      0.97 o 
   0   4  12      176.82      173.43      1.35 o 
   1   4  12       82.02       81.80      0.62 o 
   2   4  12       18.35       17.03      0.40 o 
   3   4  12       19.12       20.36      0.54 o 
   4   4  12        4.93        3.76      0.62 o 
   5   4  12       33.56       37.98      0.79 o 
   6   4  12        1.97        2.21      0.76 o 
   7   4  12        5.71        5.80      1.21 o 
   0   5  12        1.32        1.82      0.58 o 
   1   5  12       85.88       82.20      0.63 o 
   2   5  12       11.27       10.11      0.32 o 
   3   5  12       11.32       12.83      0.54 o 
   4   5  12        7.32        9.18      0.64 o 
   5   5  12       13.99       15.55      0.79 o 
   6   5  12       21.84       20.10      1.05 o 
   7   5  12        7.00        5.58      1.90 o 
   0   6  12       17.26       15.90      0.74 o 
   1   6  12       18.03       19.79      0.54 o 
   2   6  12       12.45       13.51      0.62 o 
   3   6  12       11.76       12.83      0.69 o 
   4   6  12        5.39        4.64      0.76 o 
   5   6  12        9.91        9.36      0.88 o 
   6   6  12        0.63        0.68      1.30 o 
   0   7  12       37.42       42.67      0.93 o 
   1   7  12       60.15       63.29      0.86 o 
   2   7  12        0.25        0.62      0.67 o 
   3   7  12        3.20        1.76      0.75 o 
   4   7  12       24.49       23.82      0.84 o 
   5   7  12        1.31        1.15      0.96 o 
   6   7  12       16.29       17.74      3.41 o 
   0   8  12        6.55        8.08      1.02 o 
   1   8  12        2.98        2.64      0.71 o 
   2   8  12       40.88       41.61      1.00 o 
   3   8  12        3.68        3.98      0.79 o 
   4   8  12        9.39        9.22      1.15 o 
   5   8  12       12.42       15.98      1.79 o 
   0   9  12        9.43        9.33      1.30 o 
   1   9  12       11.73        9.64      1.08 o 
   2   9  12       17.02       14.85      1.33 o 
   3   9  12        0.38       -0.52      1.31 o 
   0  10  12        8.53        4.73      2.49 o 
   1   0  13       72.87       68.64      0.69 o 
   2   0  13      414.27      416.13      2.25 o 
   3   0  13       31.70       34.40      0.63 o 
   4   0  13       39.62       38.18      0.77 o 
   5   0  13       43.00       42.75      1.08 o 
   6   0  13        7.29        7.13      1.04 o 
   7   0  13        7.98        7.66      1.66 o 
   0   1  13        0.08        0.14      0.38 o 
   1   1  13       17.14       16.54      0.33 o 
   2   1  13       79.37       78.73      0.50 o 
   3   1  13      173.65      159.31      0.70 o 
   4   1  13       60.57       60.14      0.63 o 
   5   1  13       12.40       13.40      0.69 o 
   6   1  13        5.37        5.65      0.74 o 
   7   1  13        5.06        5.52      1.08 o 
   0   2  13      109.24       99.24      1.37 o 
   1   2  13       34.15       33.22      0.50 o 
   2   2  13       75.21       69.98      0.57 o 
   3   2  13       38.64       36.98      0.53 o 
   4   2  13       11.10       10.51      0.57 o 
   5   2  13       22.86       23.30      0.84 o 
   6   2  13       15.11       15.96      0.81 o 
   7   2  13       34.94       32.07      1.41 o 
   0   3  13        8.30        7.07      0.63 o 
   1   3  13      121.52      113.43      0.92 o 
   2   3  13       38.14       36.60      0.51 o 
   3   3  13       20.79       18.44      0.62 o 
   4   3  13        3.04        3.45      0.61 o 
   5   3  13        1.30        1.92      0.74 o 
   6   3  13        2.41        2.12      0.78 o 
   7   3  13       11.25       11.65      1.27 o 
   0   4  13        3.07        5.01      0.64 o 
   1   4  13       55.42       53.77      0.64 o 
   2   4  13       54.73       52.94      0.73 o 
   3   4  13        7.76        6.98      0.52 o 
   4   4  13        5.14        5.54      0.64 o 
   5   4  13       36.53       38.05      0.86 o 
   6   4  13       49.27       50.28      1.18 o 
   7   4  13        9.49       12.29      1.58 o 
   0   5  13       26.71       23.33      0.73 o 
   1   5  13       19.34       19.05      0.60 o 
   2   5  13        5.21        4.87      0.55 o 
   3   5  13       21.17       19.54      0.71 o 
   4   5  13       25.09       27.81      0.82 o 
   5   5  13       38.19       40.96      1.01 o 
   6   5  13        0.54        0.44      1.16 o 
   0   6  13       69.36       70.38      1.16 o 
   1   6  13       41.28       41.49      0.74 o 
   2   6  13       32.46       34.64      0.75 o 
   3   6  13       46.30       47.07      0.94 o 
   4   6  13       18.04       18.23      0.84 o 
   5   6  13       30.16       31.65      1.24 o 
   6   6  13       72.03       66.60      3.30 o 
   0   7  13        0.39        1.09      0.88 o 
   1   7  13        0.08       -0.33      0.67 o 
   2   7  13       30.08       30.93      0.97 o 
   3   7  13       13.80       12.62      0.86 o 
   4   7  13       15.78       18.11      1.01 o 
   5   7  13       17.39       18.97      2.46 o 
   0   8  13       29.41       29.44      1.24 o 
   1   8  13        7.58        5.83      0.81 o 
   2   8  13        0.49        1.24      1.05 o 
   3   8  13        6.07        5.94      1.18 o 
   4   8  13        9.49       11.60      1.73 o 
   0   9  13       11.64       11.97      1.69 o 
   1   9  13       11.67       11.17      1.47 o 
   2   9  13        5.96        4.78      1.90 o 
   3   9  13        3.02        3.14      2.31 o 
   0   0  14       82.55       75.76      1.49 o 
   1   0  14        1.85        1.79      0.25 o 
   2   0  14       35.61       38.58      0.60 o 
   3   0  14        2.62        3.38      0.61 o 
   4   0  14        0.22        0.50      0.71 o 
   5   0  14       49.40       45.95      1.29 o 
   6   0  14        0.00       -0.13      1.18 o 
   7   0  14        0.06       -0.98      2.13 o 
   0   1  14        8.97        8.38      0.40 o 
   1   1  14       23.42       21.85      0.37 o 
   2   1  14       69.76       67.52      0.59 o 
   3   1  14       23.58       23.04      0.45 o 
   4   1  14        2.55        2.63      0.57 o 
   5   1  14        5.93        6.37      0.69 o 
   6   1  14        3.23        3.33      0.91 o 
   7   1  14       22.03       20.67      1.80 o 
   0   2  14       26.25       28.77      0.75 o 
   1   2  14       17.96       18.52      0.46 o 
   2   2  14       47.74       43.38      0.59 o 
   3   2  14       54.09       52.51      0.80 o 
   4   2  14        9.09        9.38      0.70 o 
   5   2  14       10.11       11.41      0.79 o 
   6   2  14       12.10       14.00      0.88 o 
   7   2  14        7.39        7.23      1.98 o 
   0   3  14      168.17      164.77      1.27 o 
   1   3  14       12.39       12.06      0.57 o 
   2   3  14        1.96        2.07      0.56 o 
   3   3  14       18.09       16.80      0.63 o 
   4   3  14       16.31       16.36      0.72 o 
   5   3  14       13.48       14.31      0.84 o 
   6   3  14       15.05       17.87      1.01 o 
   7   3  14       12.26       16.88      3.37 o 
   0   4  14       32.68       33.41      0.92 o 
   1   4  14       87.06       80.57      0.92 o 
   2   4  14        2.58        1.63      0.58 o 
   3   4  14       24.23       21.45      0.67 o 
   4   4  14        9.92       11.83      0.76 o 
   5   4  14       17.22       15.85      0.89 o 
   6   4  14       22.30       23.21      1.23 o 
   0   5  14       16.70       13.39      0.94 o 
   1   5  14        4.44        4.01      0.62 o 
   2   5  14        9.32        8.72      0.63 o 
   3   5  14       34.56       33.51      0.79 o 
   4   5  14        3.71        4.21      0.76 o 
   5   5  14       41.75       46.21      1.35 o 
   6   5  14       11.23       13.88      1.70 o 
   0   6  14       49.21       48.20      1.18 o 
   1   6  14        3.82        5.07      0.64 o 
   2   6  14       12.46       11.33      0.74 o 
   3   6  14        0.38        1.11      0.76 o 
   4   6  14        4.34        6.26      0.87 o 
   5   6  14       16.36       17.32      1.57 o 
   0   7  14       12.77       11.57      1.10 o 
   1   7  14       24.11       24.82      0.85 o 
   2   7  14        0.37        0.02      0.77 o 
   3   7  14        2.56        2.09      0.90 o 
   4   7  14        1.42        2.03      1.22 o 
   0   8  14       54.91       54.92      1.80 o 
   1   8  14        6.29        5.20      1.06 o 
   2   8  14       12.10       13.04      1.18 o 
   3   8  14        1.62        3.12      1.48 o 
   0   9  14        4.55        4.12      1.76 o 
   1   9  14       13.48       13.98      1.76 o 
   2   9  14        9.20       10.47      3.08 o 
   1   0  15       51.08       46.89      0.86 o 
   2   0  15       20.11       19.39      0.85 o 
   3   0  15       10.78       11.52      0.83 o 
   4   0  15        2.54        2.01      0.83 o 
   5   0  15       14.75       11.74      1.34 o 
   6   0  15       10.24       13.60      1.69 o 
   0   1  15       97.37       96.36      1.35 o 
   1   1  15       38.94       41.31      0.81 o 
   2   1  15        3.25        2.74      0.56 o 
   3   1  15       40.44       42.05      0.68 o 
   4   1  15        0.72        0.15      0.67 o 
   5   1  15        7.86        6.49      0.91 o 
   6   1  15        7.90        8.42      1.24 o 
   7   1  15        3.53        3.12      2.42 o 
   0   2  15       18.19       16.53      0.73 o 
   1   2  15       89.27       85.12      0.79 o 
   2   2  15       55.15       56.42      0.79 o 
   3   2  15       23.24       22.36      0.71 o 
   4   2  15        4.03        3.93      0.69 o 
   5   2  15        8.44        7.15      0.88 o 
   6   2  15       27.10       30.80      1.45 o 
   7   2  15        6.37        8.80      3.28 o 
   0   3  15       89.66       88.54      1.20 o 
   1   3  15       99.42       95.81      0.92 o 
   2   3  15       16.94       16.10      0.63 o 
   3   3  15       17.64       18.41      0.73 o 
   4   3  15       15.35       17.52      0.77 o 
   5   3  15        5.03        4.62      0.80 o 
   6   3  15       15.10       14.64      1.37 o 
   0   4  15        5.69        7.97      1.01 o 
   1   4  15        5.35        5.07      0.63 o 
   2   4  15       12.49       13.19      0.64 o 
   3   4  15        2.75        3.40      0.73 o 
   4   4  15        9.53        9.77      0.79 o 
   5   4  15        8.29        8.66      0.97 o 
   6   4  15        7.82        6.74      1.88 o 
   0   5  15       17.31       17.97      1.04 o 
   1   5  15        9.09        9.32      0.71 o 
   2   5  15        9.90        8.35      0.63 o 
   3   5  15        3.44        2.96      0.72 o 
   4   5  15       37.74       39.90      1.17 o 
   5   5  15        1.57        4.52      1.29 o 
   0   6  15        2.57        4.01      0.93 o 
   1   6  15        2.37        3.26      0.73 o 
   2   6  15       11.65       11.70      0.81 o 
   3   6  15       16.45       16.73      0.93 o 
   4   6  15        2.82        2.03      1.18 o 
   5   6  15        1.43        2.13      2.31 o 
   0   7  15        1.11        0.09      1.10 o 
   1   7  15        3.08        3.82      0.83 o 
   2   7  15       14.35       15.13      1.09 o 
   3   7  15       13.28       14.16      1.47 o 
   4   7  15        8.68       10.27      1.41 o 
   0   8  15       56.24       53.93      1.95 o 
   1   8  15        7.21        7.02      1.24 o 
   2   8  15       23.38       23.29      3.24 o 
   0   0  16      119.94      110.65      2.16 o 
   1   0  16       21.13       20.78      1.09 o 
   2   0  16       24.45       25.17      1.16 o 
   3   0  16       17.80       19.09      1.06 o 
   4   0  16       28.42       27.40      1.41 o 
   5   0  16        2.05        3.76      1.53 o 
   0   1  16      139.37      133.35      1.74 o 
   1   1  16       67.71       67.79      1.02 o 
   2   1  16       46.22       45.38      0.83 o 
   3   1  16       17.95       17.44      0.75 o 
   4   1  16        1.89        2.64      0.77 o 
   5   1  16       45.30       43.52      1.25 o 
   6   1  16        1.10        3.05      2.32 o 
   0   2  16        9.71       11.25      1.03 o 
   1   2  16        7.51        8.06      0.71 o 
   2   2  16        2.70        2.47      0.64 o 
   3   2  16        8.03        8.81      0.71 o 
   4   2  16        0.27        0.19      0.77 o 
   5   2  16        2.37        1.70      0.90 o 
   6   2  16       10.63        9.95      3.37 o 
   0   3  16       45.91       45.72      1.33 o 
   1   3  16        3.66        3.91      0.64 o 
   2   3  16        8.51        9.92      0.66 o 
   3   3  16        1.01        0.85      0.70 o 
   4   3  16        1.03        0.82      0.79 o 
   5   3  16        1.43        2.49      1.16 o 
   6   3  16       13.28       16.33      1.82 o 
   0   4  16       26.73       30.40      1.16 o 
   1   4  16       18.91       17.34      0.77 o 
   2   4  16       27.10       27.53      0.79 o 
   3   4  16        4.74        5.38      0.77 o 
   4   4  16       16.51       19.06      0.88 o 
   5   4  16       10.71        9.94      1.63 o 
   0   5  16        7.49        6.06      1.04 o 
   1   5  16        4.14        3.80      0.73 o 
   2   5  16       21.25       20.64      0.86 o 
   3   5  16       40.92       41.69      1.03 o 
   4   5  16       21.20       21.64      1.40 o 
   5   5  16        4.72        3.97      2.43 o 
   0   6  16       20.89       21.51      1.12 o 
   1   6  16       17.05       18.75      0.87 o 
   2   6  16       16.06       17.60      1.02 o 
   3   6  16       23.85       25.47      1.59 o 
   4   6  16       10.97        9.37      2.26 o 
   0   7  16        4.04        2.11      1.42 o 
   1   7  16        9.28       12.00      1.73 o 
   2   7  16       14.95       13.85      2.01 o 
   3   7  16        6.22        7.20      1.90 o 
   1   8  16        7.18        8.94      3.59 o 
   1   0  17       40.23       36.79      1.27 o 
   2   0  17        3.47        3.44      1.00 o 
   3   0  17        1.86        0.89      1.12 o 
   4   0  17        0.01       -0.28      1.44 o 
   5   0  17        4.48        5.46      2.42 o 
   0   1  17        8.68       11.30      1.61 o 
   1   1  17       70.82       73.26      1.19 o 
   2   1  17       18.15       17.32      0.86 o 
   3   1  17        3.35        3.51      0.74 o 
   4   1  17        0.60        1.62      1.00 o 
   5   1  17        4.63        4.53      1.69 o 
   0   2  17        0.72        1.28      1.44 o 
   1   2  17       56.56       53.88      1.25 o 
   2   2  17        4.33        5.32      0.83 o 
   3   2  17        7.71        7.41      0.83 o 
   4   2  17        7.45        8.74      0.89 o 
   5   2  17       45.94       42.01      2.04 o 
   6   2  17        1.32        7.75      3.03 o 
   0   3  17       14.60       13.59      1.38 o 
   1   3  17       15.95       17.08      0.96 o 
   2   3  17       18.25       17.97      0.98 o 
   3   3  17       16.33       17.50      0.85 o 
   4   3  17        0.66        0.71      0.98 o 
   5   3  17        2.06        1.61      1.75 o 
   0   4  17       11.62       11.24      1.07 o 
   1   4  17        8.43        9.02      0.87 o 
   2   4  17        8.89        9.37      0.89 o 
   3   4  17       13.74       14.36      0.93 o 
   4   4  17        8.38        6.67      1.30 o 
   5   4  17        3.03        4.39      2.10 o 
   0   5  17        0.00        0.74      1.03 o 
   1   5  17        2.06        2.84      0.73 o 
   2   5  17        1.33        1.30      0.90 o 
   3   5  17        0.31        0.48      1.47 o 
   4   5  17        2.32        1.68      3.39 o 
   0   6  17        0.05        0.00      1.52 o 
   1   6  17        1.08        1.45      1.22 o 
   2   6  17        5.74        5.64      1.97 o 
   3   6  17        2.60        4.73      3.02 o 
   0   7  17        9.84        8.21      2.41 o 
   1   7  17        9.34        7.30      1.97 o 
   2   7  17        5.00        4.24      2.93 o 
   0   0  18       13.79       16.35      2.33 o 
   1   0  18       85.28       85.83      1.90 o 
   2   0  18        0.37        0.15      1.20 o 
   3   0  18        0.14        1.20      1.14 o 
   4   0  18        0.23       -0.75      1.94 o 
   5   0  18        3.08        4.27      3.33 o 
   0   1  18        1.44        0.69      1.48 o 
   1   1  18       12.81       12.58      1.05 o 
   2   1  18       18.99       20.25      1.01 o 
   3   1  18        3.15        2.82      0.86 o 
   4   1  18        4.11        3.01      1.36 o 
   5   1  18       44.58       41.60      2.51 o 
   0   2  18       26.43       24.06      1.69 o 
   1   2  18        6.70        6.70      1.00 o 
   2   2  18        3.50        4.69      0.92 o 
   3   2  18        4.68        4.91      0.93 o 
   4   2  18        8.20        8.25      1.59 o 
   5   2  18        1.18        1.40      1.91 o 
   0   3  18        5.40        6.00      1.45 o 
   1   3  18        8.82        8.86      0.96 o 
   2   3  18        1.00        0.91      0.86 o 
   3   3  18        5.85        5.29      1.21 o 
   4   3  18        8.26        7.95      1.73 o 
   0   4  18        0.99        1.34      1.28 o 
   1   4  18        0.14        0.53      0.88 o 
   2   4  18        3.34        3.58      1.23 o 
   3   4  18       23.30       24.57      1.54 o 
   4   4  18        0.18       -1.53      3.19 o 
   0   5  18       18.32       18.70      1.97 o 
   1   5  18        1.85        1.66      1.30 o 
   2   5  18       14.05       13.24      1.73 o 
   3   5  18       13.76       12.90      3.50 o 
   0   6  18        7.41        5.23      3.54 o 
   1   6  18       20.99       23.31      4.19 o 
   2   6  18        4.15        2.60      3.15 o 
   1   0  19        7.26        8.51      1.67 o 
   2   0  19       61.73       65.81      2.17 o 
   3   0  19       20.82       23.09      2.70 o 
   4   0  19        5.27        5.86      3.15 o 
   0   1  19        0.84        1.04      1.42 o 
   1   1  19       24.14       25.30      1.13 o 
   2   1  19        0.76        1.14      1.03 o 
   3   1  19        8.24        8.73      1.77 o 
   4   1  19        0.38        1.59      2.15 o 
   0   2  19        0.36        0.37      1.42 o 
   1   2  19        2.16        2.24      1.03 o 
   2   2  19        1.90        1.55      1.25 o 
   3   2  19        1.81        1.27      1.56 o 
   4   2  19        0.97        1.33      2.26 o 
   0   3  19        0.16       -0.61      1.52 o 
   1   3  19        3.80        3.04      1.15 o 
   2   3  19        2.64        3.64      1.41 o 
   3   3  19       12.60       11.93      1.59 o 
   4   3  19        7.54        7.92      1.94 o 
   0   4  19        0.79        0.50      1.73 o 
   1   4  19        2.66        2.82      1.36 o 
   2   4  19        2.84        1.65      1.53 o 
   3   4  19        9.60        9.23      1.92 o 
   0   5  19       19.97       17.62      2.50 o 
   1   5  19        4.32        4.77      2.22 o 
   2   5  19        4.00        0.39      3.11 o 
   0   0  20        4.67        3.07      3.24 o 
   1   0  20        5.90        5.27      2.17 o 
   2   0  20        2.53        6.70      2.90 o 
   0   1  20        2.86        2.37      1.97 o 
   1   1  20        3.72        3.63      1.61 o 
   2   1  20       11.00       13.95      1.83 o 
   0   2  20        1.82        2.35      1.51 o 
   1   2  20        0.20        0.74      1.41 o 
   2   2  20       22.29       22.38      2.92 o 
   3   2  20        6.99       11.87      3.05 o 
   0   3  20        8.72        7.61      1.91 o 
   1   3  20        3.24        4.79      1.46 o 
   2   3  20       13.83       14.88      1.99 o 
   3   3  20        1.11        1.03      2.97 o 
   0   4  20        0.26        2.44      2.69 o 
   1   4  20        0.45        2.76      3.02 o 
   1   0  21        1.80        1.89      3.28 o 
   1   1  21       17.93       15.35      3.42 o 
   2   1  21        8.74       10.21      3.26 o 
   0   2  21        0.14        0.32      3.35 o 
   1   2  21        0.71        2.61      3.20 o 
                                                 
